# Supplementary material for: Verrucomicrobial methanotrophs grow on diverse C3 compounds and use a homolog of particulate methane monooxygenase to oxidize acetone
Source: ISME J. 2021 Jun 22;15(12):3636–47. doi: 10.1038/s41396-021-01037-2 (PMC8630023; doi:10.1038/s41396-021-01037-2)
Supplement: Supplementary file 2 — Supplementary excel tables [file 41396_2021_1037_MOESM2_ESM.xlsx]

## Sheet: Supp. Table 4
Table S4. Key genes involved in methane oxidation and energy metabolism in strains IT5 and IT6 and their expression. Expression of the genes in cells of strain IT6 grown with various substrates and differential expressions are shown.
GenBank Locus tag (Strain IT5)	GenBank Locus tag (Strain IT6)	Predicted gene product	Gene	Gene expression values (TPM)				Differential expression (fold change)						Gene Category (function)
				Methane	2-propanol	Acetone	Acetol	Methane/2-propanol	2-Propanol/Methane	Methane/acetone	Aetone/Methane	Methane/acetol	Acetol/Methane
EM20IM_02100	IT6_09395	Methane monooxygenase, subunit C	pmoC3	1118.61	34043.6	44636.9	15544.9	0.0328581	30.4339	0.0250602	39.9039	0.0719597	13.8967	pmo operon II
EM20IM_02095	IT6_09400	Methane monooxygenase, subunit A	pmoA3	173.865	4085.08	4235.57	1883.1	0.0425609	23.4958	0.0410487	24.3613	0.0923288	10.8309
EM20IM_02090	IT6_09405	Methane monooxygenase, subunit B	pmoB3	164.929	3895.09	4268.9	1954.76	0.0423428	23.6168	0.038635	25.8833	0.084373	11.8521
EM20IM_02085	IT6_09410	Copper associated protein	pmoD	114.764	2148.02	2756.04	1320.24	0.0534279	18.7168	0.0416411	24.0148	0.0869266	11.504
EM20IM_01775	IT6_09935	Methane monooxygenase, subunit C	pmoC1	75.7073	66.5553	53.6633	73.1974	1.13751	0.879113	1.41079	0.708825	1.03429	0.966848	Methane oxidation (pmo operon I)
EM20IM_01770	IT6_09940	Methane monooxygenase, subunit A	pmoA1	106.093	108.387	81.9057	91.589	0.978834	1.02162	1.29531	0.772017	1.15836	0.863288
EM20IM_01765	IT6_09945	Methane monooxygenase, subunit B	pmoB1	157.689	113.945	95.7536	96.9913	1.3839	0.722597	1.64682	0.607232	1.6258	0.615081
EM20IM_01760	IT6_09950	Methane monooxygenase, subunit C	pmoC2	11730.4	1072.33	1079.94	1265.11	10.9391	0.091415	10.8621	0.0920635	9.27224	0.107849
EM20IM_01755	IT6_09955	Methane monooxygenase, subunit A	pmoA2	3008.13	309.875	314.388	310.534	9.70757	0.103012	9.56822	0.104513	9.68697	0.103231
EM20IM_01750	IT6_09960	Methane monooxygenase, subunit B	pmoB2	1465.37	196.162	198.229	164.586	7.47021	0.133865	7.39232	0.135275	8.90337	0.112317
EM20IM_01745	IT6_09965	Methane monooxygenase, subunit C	pmoC4	2115.13	629.825	652.342	699.652	3.35829	0.297771	3.24237	0.308416	3.02312	0.330784
EM20IM_00285	IT6_00965	ATPase involved in methanol oxidation	moxR	40.3393	48.6464	38.1823	29.2379	0.829236	1.20593	1.05649	0.946527	1.37969	0.724798	Methanol oxidation
EM20IM_09670	IT6_01675	Cytochrome c, mono-and diheme variant	xoxG	384.817	325.101	341.047	248.021	1.18368	0.844821	1.12834	0.886258	1.55155	0.644517
EM20IM_09665	IT6_01680	Periplasmic binding protein	xoxJ	672.981	478.552	534.63	309.684	1.40629	0.711093	1.25878	0.79442	2.17312	0.460167
EM20IM_09660	IT6_01685	Methanol dehydrogenase	xoxF	6083.49	3901.64	4348.6	3180.1	1.55922	0.641348	1.39895	0.71482	1.91298	0.522743
EM20IM_01535	IT6_10150	Transcriptional regulator	mxaB	286.58	248.285	281.811	211.181	1.15424	0.866373	1.01693	0.983356	1.35704	0.7369
EM20IM_01530	IT6_10155	Methanol utilization control sensor protein	moxY	585.405	558.597	709.43	484.995	1.04799	0.954206	0.825177	1.21186	1.20703	0.828477
EM20IM_00590	IT6_00655	Coenzyme PQQ synthesis protein E	pqqE	417.636	495.741	470.402	464.092	0.842449	1.18702	0.88783	1.12634	0.899901	1.11123
EM20IM_00585	IT6_00660	Coenzyme PQQ synthesis protein D	ppqD1	149.237	156.86	146.068	116.921	0.951403	1.05108	1.02169	0.978766	1.2764	0.783456
EM20IM_00580	IT6_00665	Pyrroloquinoline-quinone synthase	pqqC	233.942	251.327	217.355	165.974	0.930825	1.07432	1.07631	0.9291	1.40951	0.709468
EM20IM_00575	IT6_00670	Coenzyme PQQ synthesis protein B	pqqB	424.76	469.365	457.077	363.118	0.904967	1.10501	0.929297	1.07608	1.16976	0.854879
EM20IM_00570	IT6_00675	pyrroloquinoline quinone precursor peptide A	pqqA	74.7358	69.2863	57.9708	43.8171	1.07865	0.927082	1.2892	0.775676	1.70563	0.586294
	IT6_03860	Coenzyme PQQ synthesis protein D	ppqD2	102.183	110.109	90.8572	94.2996	0.928012	1.07757	1.12465	0.889162	1.0836	0.92285
EM20IM_03300	IT6_04275	Putative coenzyme PQQ synthesis protein F	pqqF	328.87	302.014	294.963	326.748	1.0829	0.918339	1.11495	0.896899	1.00649	0.993547
EM20IM_07125	IT6_07900	NADPH:quinone reductase	qor1	444.469	433.343	425.516	476.62	1.02567	0.974968	1.04454	0.957357	0.932544	1.07234	Alcohol oxidation
EM20IM_03015	IT6_08425	NADPH:quinone reductase or related Zn-dependent oxidoreductase	qor2	119.372	131.342	127.209	114.479	0.908864	1.10027	0.938391	1.06565	1.04274	0.959014
EM20IM_03095	IT6_08345	Putative aldehyde dehydrogenase	dhaS	367.898	291.792	295.53	184.109	1.26082	0.793134	1.24487	0.803294	1.99826	0.500436
EM20IM_02020	IT6_07540	zinc-dependent alcohol dehydrogenase	adhP	207.694	246.606	229.032	232.311	0.842209	1.18735	0.906833	1.10274	0.894031	1.11853
EM20IM_03140	IT6_08300	zinc-dependent alcohol dehydrogenase	adhA	99.2389	128.199	112.542	136.257	0.774101	1.29182	0.881798	1.13405	0.728319	1.37302
EM20IM_06755	IT6_09660	zinc-dependent alcohol dehydrogenase	adhA	685.475	591.212	565.729	479.385	1.15944	0.862485	1.21167	0.825309	1.4299	0.699347
EM20IM_03365	IT6_05995	dihydropteroate synthase	folP	138.23	160.021	174.838	188.958	0.863824	1.15764	0.790618	1.26483	0.731538	1.36698	Tetrahydrofolate synthesis & Formaldehyde oxidation
EM20IM_8635	IT6_02970	Aminodeoxychorismate lyase	pabC	102.808	113.094	109.535	108.806	0.909046	1.10005	0.938588	1.06543	0.944876	1.05834
EM20IM_8110	IT6_03665	Phosphodiesterase/alkaline phosphatase D	phoD	152.149	165.867	147.054	210.391	0.917296	1.09016	1.03465	0.966514	0.723171	1.3828
EM20IM_5770	IT6_06735	GTP cyclohydrolase I	folE	182.553	188.003	168.872	170.775	0.971011	1.02985	1.08101	0.925059	1.06897	0.935482
EM20IM_7185	IT6_07955	bifunctional folylpolyglutamate synthase/dihydrofolate synthase	folC	178.836	184.984	175.543	183.061	0.966763	1.03438	1.01876	0.98159	0.976916	1.02363
EM20IM_3025	IT6_08415	FolB domain-containing protein	folB	135.003	133.46	119.892	124.28	1.01156	0.988573	1.12604	0.888069	1.08628	0.920573
EM20IM_2775	IT6_08670	aminodeoxychorismate/anthranilate synthase component II	pabA	140.949	157.789	178.42	164.908	0.893277	1.11947	0.789987	1.26584	0.854715	1.16998
EM20IM_05075	IT6_04335	dihydropteroate synthase	folP	435.734	402.65	392.52	400.281	1.08217	0.924073	1.1101	0.900823	1.08857	0.918634
EM20IM_08970	IT6_02350	Methylenetetrahydrofolate dehydrogenase / Methenyltetrahydrofolate cyclohydrolase	folD	391.857	405.443	353.009	448.594	0.966489	1.03467	1.11005	0.900863	0.873522	1.14479
EM20IM_07150	IT6_07925	Formate--tetrahydrofolate ligase	fhs/ftfL	152.663	133.069	134.427	120.4	1.14725	0.871652	1.13566	0.880545	1.26796	0.788666
EM20IM_03025	IT6_07800	2-amino-4-hydroxy-6-hydroxymethyldihydropteridine diphosphokinase	folK	140.96	185.279	173.948	178.312	0.760798	1.31441	0.810357	1.23402	0.790524	1.26498
EM20IM_01015	IT6_00300	Formate dehydrogenase	Fdh	196.684	53.0035	57.0011	40.2044	3.71078	0.269485	3.45053	0.28981	4.8921	0.204411	Formate oxidation
EM20IM_00560	IT6_00685	formate dehydrogenase, gamma subunit	fdsG	190.377	131.849	151.933	91.9882	1.4439	0.692568	1.25304	0.798061	2.06959	0.483188
EM20IM_00555	IT6_00690	formate dehydrogenase, beta subunit	fdsB	928.624	384.545	430.63	336.583	2.41486	0.414102	2.15643	0.463729	2.75897	0.362454
EM20IM_00550	IT6_00695	formate dehydrogenase, alpha subunit	fdsA	683.924	345.386	352.017	255.021	1.98017	0.505007	1.94287	0.514702	2.68183	0.372879
EM20IM_00545	IT6_00700	formate dehydrogenase subunit delta	fdsD	848.064	449.479	431.346	378.796	1.88677	0.530007	1.96609	0.508624	2.23884	0.44666
EM20IM_07745	IT6_03905	putative membrane-bound hydrogenase subunit	ehrG	125.939	184.006	125.696	191.326	0.684427	1.46108	1.00193	0.998069	0.658243	1.5192
EM20IM_07740	IT6_03910	Putative formate-dependent oxidoreductase complex subunit	ehrE	172.946	272.083	162.512	286.282	0.635638	1.57322	1.06421	0.939668	0.604112	1.65532
EM20IM_07735	IT6_03915	Hydrogenase-4 component F homolog	hyfF	85.0629	126.572	82.7244	104.925	0.672054	1.48798	1.02827	0.972508	0.810701	1.2335
EM20IM_07730	IT6_03920	Hydrogenase-4 component E	ehrA	142.916	243.989	152.968	318.925	0.585747	1.70722	0.934286	1.07034	0.448118	2.23156
EM20IM_07725	IT6_03925	Formate hydrogenlyase subunit 4	ehrD	58.3906	89.8057	68.7765	76.5675	0.650188	1.53802	0.848991	1.17787	0.762603	1.3113
EM20IM_07720	IT6_03930	Formate hydrogenlyase subunit 3	hyfB	112.277	165.111	118.968	148.63	0.68001	1.47057	0.94376	1.05959	0.755414	1.32378
EM20IM_00710	IT6_00525	Ribulose bisphosphate carboxylase large chain	cbbL	3611.85	2609.76	2838.14	2612.73	1.38398	0.722554	1.27261	0.785785	1.3824	0.723378	Calvin-Benson Cycle
EM20IM_00705	IT6_00530	Ribulose bisphosphate carboxylase small chain 1	cbbS	8105.83	6007.08	6959.85	5894.1	1.34938	0.741081	1.16466	0.858623	1.37524	0.727144
EM20IM_00700	IT6_00535	Rubsico expression protein	cbxXC	1556.95	1130.32	1295.06	1237.62	1.37744	0.725984	1.20222	0.831795	1.25802	0.7949
EM20IM_09840	IT6_01515	glyceraldehyde-3-phosphate dehydrogenase A	gapA	1011.3	691.213	701.804	479.697	1.46309	0.683487	1.44101	0.693959	2.10822	0.474335
EM20IM_09835	IT6_01520	phosphoglycerate kinase	pgk	402.401	316.254	301.147	268.725	1.2724	0.785918	1.33623	0.748375	1.49744	0.667804
EM20IM_09830	IT6_01525	Triosephosphate isomerase	tpiA	253.346	276.3	238.928	243.19	0.916921	1.09061	1.06034	0.943092	1.04176	0.959916
EM20IM_09285	IT6_02085	xylulose-5-phosphate/fructose-6-phosphate phosphoketolase	xfp	167.959	187.379	264.158	248.707	0.896363	1.11562	0.63583	1.57275	0.67533	1.48076
EM20IM_04210	IT6_05205	Fructose-bisphosphate aldolase/6-deoxy-5-ketofructose 1-phosphate synthase	fbaA	155.12	165.447	323.538	222.316	0.937577	1.06658	0.479448	2.08573	0.697743	1.43319
EM20IM_02475	IT6_07600	Fructose-bisphosphate aldolase	fbaA2	600.748	366.897	388.235	483.12	1.63738	0.610733	1.54738	0.646252	1.24348	0.804197
EM20IM_02475	IT6_08965	Fructose-1,6-bisphosphatase class 1	fbp	1079.65	910.297	1001.71	780.476	1.18605	0.843137	1.07781	0.927805	1.38333	0.722894
EM20IM_01145	IT6_00185	Fructose-1,6-bisphosphatase class 2	glpX	752.817	779.733	785.966	900.876	0.965481	1.03575	0.957824	1.04403	0.83565	1.19667
EM20IM_00690	IT6_00545	transketolase	tktB	1834.28	1295.81	1408.98	1389.15	1.41554	0.706443	1.30185	0.768137	1.32044	0.757326
EM20IM_06450	IT6_07230	ribose 5-phosphate isomerase B	rpiB	283.496	380.65	376.375	382.998	0.744769	1.3427	0.753228	1.32762	0.740204	1.35098
EM20IM_02470	IT6_08970	phosphoribulokinase	prkB	580.219	459.899	471.456	467.282	1.26162	0.79263	1.2307	0.812547	1.24169	0.805354
EM20IM_08085	IT6_03690	ribulose-phosphate 3-epimerase	rpe	365.26	390.252	419.767	434.718	0.935961	1.06842	0.870151	1.14923	0.840223	1.19016
EM20IM_03085	IT6_08350	Ribulose-phosphate 3-epimerase	rpe2	210.704	227.65	236.159	241	0.925561	1.08043	0.892215	1.12081	0.874292	1.14378
EM20IM_00020	IT6_01250	RuBisCO operon transcriptional regulator CbbR	CbbR	268.199	261.378	385.915	344.535	1.0261	0.974567	0.694969	1.43891	0.778437	1.28462
EM20IM_09760	IT6_01595	glucose-6-phosphate isomerase	pgi	100.666	100.833	142.726	119.7	0.998341	1.00166	0.705309	1.41782	0.840983	1.18908
EM20IM_06730	IT6_07520	glucose-6-phosphate dehydrogenase	zwf	169.651	168.202	316.515	233.061	1.00861	0.991461	0.535995	1.86569	0.727922	1.37377
EM20IM_01735	IT6_09975	glucose-6-phosphate dehydrogenase	zwf2	400.325	504.581	441.277	550.2	0.793382	1.26043	0.907197	1.1023	0.7276	1.37438
EM20IM_01730	IT6_09980	6-phosphogluconolactonase	pgl	124.73	171.734	183.285	194.937	0.726301	1.37684	0.680526	1.46945	0.63985	1.56287
EM20IM_06455	IT6_07235	NADP-dependent phosphogluconate dehydrogenase	gndA	361.989	372.857	587.155	541.79	0.970852	1.03002	0.616514	1.62202	0.668136	1.4967
EM20IM_00715	IT6_00520	transaldolase	mipB	175.234	166.549	156.41	222.342	1.05215	0.950439	1.12035	0.892578	0.788129	1.26883
EM20IM_00105	IT6_01165	transaldolase	tal	186.774	200.134	311.5	270.089	0.933245	1.07153	0.599596	1.66779	0.691529	1.44607
EM20IM_05070	IT6_09460	Carbonic anhydrase	cynT	2231.66	2397.09	2685.92	1242.51	0.930987	1.07413	0.830871	1.20356	1.79609	0.556765
EM20IM_03825	IT6_04835	LysR family transcriptional regulator, low CO2-responsive transcriptional regulator	CbbR	1111.4	558.342	721.706	632.607	1.99054	0.502377	1.53996	0.649366	1.75686	0.569198
EM20IM_09230	IT6_02140	isocitrate lyase	aceA	151.15	144.482	150.772	167.01	1.04615	0.955885	1.00251	0.997498	0.905037	1.10493	TCA cycle
EM20IM_09235	IT6_02135	Malate synthase	aceB	103.365	111.027	113.352	108.966	0.93099	1.07413	0.911894	1.09662	0.948592	1.05419
EM20IM_05780	IT6_06745	2-oxoglutarate decarboxylase, thiamin-requiring	sucA	331.129	996.387	1066.05	1127.96	0.33233	3.00906	0.310613	3.21944	0.293565	3.4064
EM20IM_05785	IT6_06750	dihydrolipoyltranssuccinase	sucB	386.755	1193.23	1329.35	1578.56	0.324125	3.08523	0.290937	3.43718	0.245005	4.08156
EM20IM_09810	IT6_01545	aconitate hydratase 1	acnA	292.436	657.425	539.981	702.894	0.444821	2.2481	0.541568	1.84649	0.416046	2.40358
EM20IM_06965	IT6_07775	2-methylcitrate synthase	prpC	283.496	277.999	245.456	310.116	1.01978	0.980608	1.15498	0.865817	0.914163	1.0939
EM20IM_08895	IT6_02425	fumarate hydratase (fumarase C),aerobic Class II	fumC	117.967	137.39	117.599	127.24	0.858626	1.16465	1.00313	0.996878	0.927121	1.07861
EM20IM_09435	IT6_01920	Isocitrate dehydrogenase [NADP]	icd	312.687	565.528	558.928	726.804	0.552911	1.80861	0.55944	1.7875	0.430222	2.32438
EM20IM_01200	IT6_00130	Malate dehydrogenase	mdh	205.302	182.765	203.574	213.739	1.12331	0.890228	1.00849	0.991583	0.960525	1.0411
EM20IM_09890	IT6_01455	succinyl-CoA synthetase, NAD(P)-binding, alpha subunit	sucD	507.759	2277.09	2338.64	2943.94	0.222986	4.48459	0.217117	4.6058	0.172476	5.79791
EM20IM_09895	IT6_01460	succinyl-CoA synthetase, beta subunit	sucC	524.613	2084.41	2238.92	2111.77	0.251685	3.97323	0.234315	4.26775	0.248424	4.02538
EM20IM_07195	IT6_07965	Succinate dehydrogenase cytochrome b subunit	sdhC	123.235	294.567	211.509	292.652	0.418361	2.39028	0.582648	1.7163	0.421099	2.37474
EM20IM_07200	IT6_07970	Succinate dehydrogenase flavoprotein subunit	sdhA	203.148	816.695	732.832	704.932	0.248744	4.0202	0.27721	3.60738	0.288181	3.47004
EM20IM_07205	IT6_07975	Succinate dehydrogenase iron-sulfur protein	sdhB	89.2347	304.652	313.465	332.599	0.292907	3.41405	0.284672	3.51281	0.268295	3.72724
EM20IM_00430	IT6_00830	Dihydrolipoyl dehydrogenase	lpdA	126.335	157.638	138.168	161.395	0.801429	1.24777	0.91436	1.09366	0.78277	1.27751
EM20IM_02280	IT6_09185	Pyruvate/2-oxoglutarate dehydrogenase complex, dihydrolipoamide dehydrogenase (E3) component	pdhD/ lpdA	123.882	142.216	125.273	136.828	0.871088	1.14799	0.988901	1.01122	0.905384	1.1045
EM20IM_09685	IT6_01660	dihydrolipoyl dehydrogenase	pdhD/ lpdA	256.989	734.199	800.529	953.048	0.350026	2.85693	0.321023	3.11504	0.269649	3.70852
EM20IM_05790	IT6_06755	Pyruvate/2-oxoglutarate dehydrogenase complex, dihydrolipoamide dehydrogenase (E3) component	pdhD/ lpdA	204.183	600.658	557.517	642.508	0.339931	2.94177	0.366236	2.73048	0.31779	3.14673
EM20IM_09705	IT6_01640	pyruvate dehydrogenase (acetyl-transferring) E1 component subunit alpha	pdhA	936.732	1306.88	1140.44	1272.15	0.716772	1.39514	0.82138	1.21746	0.736338	1.35807	Carbohydrate metabolism
EM20IM_09700	IT6_01645	alpha-ketoacid dehydrogenase subunit beta	pdhB	712.574	945.542	890.688	1014.22	0.753614	1.32694	0.800026	1.24996	0.70258	1.42333
EM20IM_09695	IT6_01650	tetratricopeptide repeat protein	nrfG	158.125	204.212	206.678	215.729	0.774317	1.29146	0.765077	1.30706	0.732981	1.36429
EM20IM_09690	IT6_01655	pyruvate dehydrogenase complex dihydrolipoamide acetyltransferase	pdhC	461.138	1222.52	1112.35	1217.27	0.377203	2.65109	0.414561	2.41219	0.378831	2.6397
EM20IM_02685	IT6_08755	phosphoenolpyruvate carboxylase	ppc	217.384	212.409	194.294	223.425	1.02342	0.977116	1.11884	0.893785	0.97296	1.02779
EM20IM_09215	IT6_02155	Phosphoenolpyruvate carboxykinase (ATP)	pckA	306.978	275.507	275.426	257.224	1.11423	0.89748	1.11456	0.897217	1.19343	0.837923
EM20IM_05845	IT6_06810	Pyruvate kinase	pyk	466.289	359.988	325.434	357.544	1.29529	0.772026	1.43282	0.697924	1.30415	0.766786
EM20IM_02080	IT6_09415	Phosphoenolpyruvate synthase	ppsA	154.068	2531.08	3715.9	1706.99	0.0608705	16.4283	0.0414618	24.1186	0.0902569	11.0795
EM20IM_05585	IT6_06535	phosphoenolpyruvate synthase	ppsA	400.987	434.838	456.972	555.724	0.922152	1.08442	0.877487	1.13962	0.721558	1.38589
EM20IM_06925	IT6_07705	phosphopyruvate hydratase / enolase	eno	529.654	639.052	685.503	768.965	0.828812	1.20655	0.77265	1.29425	0.688789	1.45182
EM20IM_08055	IT6_03720	phosphoglyceromutase 1	gpmA	766.05	773.574	713.915	792.958	0.990274	1.00982	1.07303	0.931944	0.966066	1.03513
EM20IM_00685	IT6_00550	Phosphoglycerate mutase, PhoE family	phoE	270.776	249.832	278.292	255.834	1.08383	0.922653	0.972991	1.02776	1.05841	0.944818
EM20IM_04180	IT6_05175	ATP-dependent 6-phosphofructokinase	pfkA	490.089	431.789	367.036	392.665	1.13502	0.88104	1.33526	0.748917	1.24811	0.80121
EM20IM_08355	IT6_03395	ribose-phosphate pyrophosphokinase	prs	406.334	397.731	375.308	385.518	1.02163	0.978828	1.08267	0.923643	1.05399	0.948772
EM20IM_04505	IT6_05470	Pyruvate decarboxylase	ppc	105.781	110.591	114.597	104.031	0.956507	1.04547	0.923065	1.08335	1.01682	0.983462
EM20IM_02405	IT6_09095	acetyl-CoA carboxylase, beta (carboxyltranferase) subunit	accD	306.751	340.995	312.595	370.126	0.899576	1.11164	0.981303	1.01905	0.828774	1.2066
EM20IM_02390	IT6_09110	Acetyl-coenzyme A carboxylase carboxyl transferase subunit alpha	accA	179.894	186.113	168.624	214.29	0.966585	1.03457	1.06684	0.937351	0.839488	1.1912
EM20IM_06345	IT6_07130	Acetyl-coenzyme A synthetase	acsA	350.113	344.42	374.237	339.568	1.01653	0.98374	0.935537	1.0689	1.03105	0.969881
EM20IM_02300	IT6_09165	acetyl-CoA carboxylase biotin carboxyl carrier protein	accB	2147.67	2264.96	2072.62	1841.04	0.948214	1.05461	1.03621	0.965054	1.16656	0.857224
EM20IM_07115	IT6_07890	acetyl-CoA carboxylase, biotin carboxylase subunit	accC	755.744	748.811	855.35	808.211	1.00926	0.990826	0.883549	1.1318	0.935082	1.06942
EM20IM_04915	IT6_05870	NADH-quinone oxidoreductase subunit A	nuoA	138.629	173.017	161.75	174.338	0.801242	1.24806	0.857054	1.16679	0.795174	1.25759	Respiratory complex I ( NADH:ubiquinone reductases)
EM20IM_06495	IT6_07275	NADH-quinone oxidoreductase subunit B	nuoB	8253.35	6441.05	7756.69	8557.03	1.28137	0.780416	1.06403	0.939824	0.964511	1.0368
EM20IM_06500	IT6_07280	NADH-quinone oxidoreductase subunit C	nuoC	1295.9	1766.1	1482.95	742.99	0.733764	1.36284	0.873868	1.14434	1.74417	0.573339
EM20IM_06505	IT6_07285	NADH-quinone oxidoreductase subunit D	nuoD	7451.28	6025.33	5644.28	5548.11	1.23666	0.808631	1.32015	0.757492	1.34303	0.744585
EM20IM_06510	IT6_07290	NADH-ubiquinone oxidoreductase chain E	nuoE	475.222	499.374	545.567	497.201	0.951634	1.05082	0.87106	1.14803	0.955795	1.04625
EM20IM_06515	IT6_07295	NADH:ubiquinone oxidoreductase, chain F	nuoF	1031.82	945.798	990.928	994.788	1.09096	0.916627	1.04127	0.960366	1.03723	0.964106
EM20IM_06520	IT6_07300	NADH-quinone oxidoreductase subunit G	nuoG	635.827	596.171	655.136	677.9	1.06652	0.937631	0.970526	1.03037	0.937936	1.06617
EM20IM_06525	IT6_07305	NADH-quinone oxidoreductase subunit H 2	nuoH	320.429	367.055	323.534	313.472	0.872973	1.14551	0.990404	1.00969	1.02219	0.978287
EM20IM_04555	IT6_05535	NADH-quinone oxidoreductase subunit N	nuoN	322.323	378.944	328.48	298.43	0.850581	1.17567	0.981255	1.0191	1.08006	0.925872
EM20IM_04560	IT6_05540	NADH-ubiquinone oxidoreductase chain M	nuoM	189.943	217.878	182.078	193.005	0.871788	1.14707	1.0432	0.958592	0.984136	1.01612
EM20IM_04565	IT6_05545	NADH dehydrogenase subunit L	nuoL	583.072	546.161	551.443	536.925	1.06758	0.936695	1.05736	0.945755	1.08595	0.920855
EM20IM_04570	IT6_05550	NADH-quinone oxidoreductase subunit K	nuoK	381.841	371.762	316.545	434.718	1.02711	0.973602	1.20628	0.828995	0.878365	1.13848
EM20IM_04575	IT6_05555	NADH-ubiquinone oxidoreductase chain J	nuoJ	300.377	318.904	274.292	263.339	0.941905	1.06168	1.0951	0.913158	1.14065	0.876693
EM20IM_04580	IT6_05560	NADH-quinone oxidoreductase subunit I	nuoI	706.859	648.338	694.637	752.662	1.09026	0.917209	1.01759	0.982709	0.939146	1.0648
EM20IM_09160	IT6_02160	ATP synthase gamma chain	atpG	96.5507	107.229	111.945	112.739	0.900415	1.1106	0.862479	1.15945	0.856406	1.16767	ATP synthase
EM20IM_09155	IT6_02165	F1 sector of membrane-bound ATP synthase, alpha subunit	atpA	181.127	169.409	216.089	219.561	1.06917	0.935306	0.838205	1.19303	0.82495	1.21219
EM20IM_09150	IT6_02170	ATP synthase subunit b	atpF	491.329	450.545	554.296	593.601	1.09052	0.916992	0.886402	1.12816	0.827709	1.20815
EM20IM_09145	IT6_02175	ATP synthase C chain	atpE	111.674	126.167	148.047	109.565	0.885129	1.12978	0.754315	1.32571	1.01925	0.981116
EM20IM_09140	IT6_02180	ATP synthase subunit a	atpB	113.083	128.972	139.853	124.285	0.876806	1.1405	0.808583	1.23673	0.909869	1.09906
EM20IM_09135	IT6_02185	F0F1-type ATP synthase subunit, ATPase_gene1 family	atpZ	110.73	109.133	160.568	155.185	1.01464	0.98557	0.689616	1.45008	0.713538	1.40147
EM20IM_09130	IT6_02190	F0F1-type ATP synthase, epsilon subunit	atpC	301.092	268.947	414.004	393.793	1.11952	0.893239	0.727268	1.37501	0.764593	1.30788
EM20IM_09125	IT6_02195	F1 sector of membrane-bound ATP synthase, beta subunit	atpD	218.697	212.126	387.599	301.372	1.03097	0.969957	0.564235	1.77231	0.725669	1.37804
EM20IM_05255	IT6_06185	ATP synthase subunit a	atpB	590.009	419.373	432.075	475.914	1.40688	0.710791	1.36552	0.732319	1.23974	0.806621
EM20IM_05260	IT6_06190	F0F1-type ATP synthase, subunit c	atpE	899.553	733.925	707.229	606.518	1.22567	0.815877	1.27194	0.7862	1.48314	0.674243
EM20IM_05265	IT6_06195	ATP synthase subunit b	atpF	2754.28	2499.14	2456.1	2440.97	1.10209	0.907367	1.1214	0.89174	1.12835	0.886249
EM20IM_05270	IT6_06200	F0F1-type ATP synthase, delta subunit	atpH	2062.83	1659.7	1627.11	1450.65	1.2429	0.804573	1.26779	0.788776	1.42201	0.703229
EM20IM_05275	IT6_06205	F1 sector of membrane-bound ATP synthase, alpha subunit	atpA	825.991	773.251	803.579	866.819	1.06821	0.93615	1.02789	0.972866	0.952899	1.04943
EM20IM_05280	IT6_06210	ATP synthase gamma chain	atpG	805.127	735.289	840.342	801.544	1.09498	0.913258	0.958095	1.04374	1.00447	0.99555
EM20IM_05285	IT6_06215	F1 sector of membrane-bound ATP synthase, beta subunit	atpD	1257.43	976.037	1059.16	1111.49	1.2883	0.776214	1.1872	0.84232	1.1313	0.883937
EM20IM_05290	IT6_06220	ATP synthase epsilon chain	atpC	1137.02	1008.6	1132.68	1112.69	1.12732	0.887058	1.00383	0.996187	1.02186	0.978606
EM20IM_01435	IT6_10245	Protoheme IX farnesyltransferase	ctaB	130.209	145.892	162.686	161.053	0.892497	1.12045	0.800368	1.24942	0.808482	1.23689	Complex III (ACIII) and Complex IV (Cytochrome C oxidase)
EM20IM_01430	IT6_10250	Heme A synthase, cytochrome oxidase biogenesis protein	ctaA	72.9219	86.412	68.2941	72.6568	0.843886	1.18499	1.06776	0.936538	1.00365	0.996365
EM20IM_03550	IT6_04525	caa3-type oxidase, subunit IV	coxD	133.627	146.749	115.32	84.9551	0.910584	1.0982	1.15876	0.862993	1.57292	0.635761
EM20IM_03555	IT6_04530	Cytochrome c oxidase polypeptide III	coxC	805.357	677.097	640.631	568.207	1.18943	0.840741	1.25713	0.795462	1.41737	0.705534
EM20IM_03535	IT6_04505	Heme/copper-type cytochrome oxidase, subunit 2	coxB	439.666	480.902	423.277	387.824	0.914252	1.09379	1.03872	0.962724	1.13367	0.882088
EM20IM_03560	IT6_04535	Cytochrome c oxidase subunit 1	coxA	297.194	317.16	275.925	239.2	0.937046	1.06718	1.07708	0.928433	1.24245	0.804862
EM20IM_03565	IT6_04540	cytochrome c oxidase, cbb3-type, subunit III	cccA	191.028	208.48	207.116	177.938	0.91629	1.09136	0.922325	1.08422	1.07357	0.931475
EM20IM_09670	IT6_01675	Cytochrome c, mono-and diheme variant	cytC	384.817	325.101	341.047	248.021	1.18368	0.844821	1.12834	0.886258	1.55155	0.644517
EM20IM_03570	IT6_04545	Cytochrome c oxidase subunit 2	CcoO	194.842	187.824	170.326	164.274	1.03737	0.963977	1.14394	0.874171	1.18608	0.843114
EM20IM_03575	IT6_04550	Cytochrome c oxidase subunit 1	CcoN	169.682	177.369	146.888	141.428	0.956662	1.0453	1.15518	0.865667	1.19978	0.833487
EM20IM_06740	IT6_07530	Alternative cytochrome c oxidase subunit 1	coxA	82.9662	105.805	89.0024	83.4818	0.784143	1.27528	0.93218	1.07275	0.993825	1.00621
EM20IM_03580	IT6_04555	Hypothetical membrane-associated protein	ActG†	154.055	140.379	140.647	164.431	1.09742	0.911231	1.09532	0.912971	0.936896	1.06735
EM20IM_03585	IT6_04595	quinol:cytochrome c oxidoreductase quinone-binding subunit 2	ActF†	187.301	239.066	184.381	182.265	0.78347	1.27637	1.01584	0.984406	1.02763	0.973111
EM20IM_03590	IT6_04600	quinol:cytochrome c oxidoreductase quinone-binding subunit 2	ActE†	215.948	253.94	240.409	247.557	0.850388	1.17593	0.898252	1.11327	0.872315	1.14637
EM20IM_03595	IT6_04605	Hypothetical membrane-associated protein	ActD†	118.223	148.131	128.91	124.883	0.798098	1.25298	0.917101	1.09039	0.94667	1.05633
EM20IM_03600	IT6_04610	Prokaryotic molybdopterin-containing oxidoreductase family, membrane subunit	ActC†	127.959	158.022	146.333	135.036	0.809755	1.23494	0.874433	1.1436	0.947592	1.05531
EM20IM_03605	IT6_04615	Anaerobic dehydrogenase and Fe-S-cluster domain	ActB†	234.57	244.816	234.324	239.899	0.958148	1.04368	1.00105	0.998949	0.977789	1.02272
EM20IM_03610	IT6_04620	Cytochrome_C7	ActA†	161.176	218.248	234.564	216.187	0.738501	1.35409	0.687132	1.45532	0.745542	1.33966

## Sheet: Suppl. Table 5
Table S5. Genes common in strains IT5 and IT6 but distinct from strain V4.
	IT6	IT5	Gene	Function
	IT6_02760	EM20IM_07965		Putative Polyprenyldihydroxybenzoate methyltransferase
	IT6_00275	EM20IM_01040		Hypothetical protein
	IT6_02605	EM20IM_00940		TonB-dependent receptor
	IT6_04650	EM20IM_03640	tatA	Twin-arginine translocase TatA/TatE family subunit
	IT6_04510	EM20IM_03540		Hypothetical protein
	IT6_09630	EM20IM_02050		Conserved protein of unknown function
	IT6_03260	EM20IM_08480	rpmC	50S ribosomal protein L29
	IT6_00990	EM20IM_00260		Hypothetical protein
	IT6_03875	EM20IM_07765		Conserved protein of unknown function
	IT6_00010	EM20IM_01295		Hypothetical protein
	IT6_08510	EM20IM_02895		Conserved protein of unknown function
	IT6_00745	EM20IM_00515		Hypothetical protein
	IT6_03420	EM20IM_08330		Conserved protein of unknown function
	IT6_02940	EM20IM_08680		Conserved protein of unknown function
	IT6_03745	EM20IM_08030		L,D-transpeptidase-like protein
	IT6_09025	EM20IM_04850		TIGR04255 family protein
	IT6_08810	EM20IM_02630		Zn-dependent hydrolase of the beta-lactamase fold

## Sheet: Suppl. Table 6
	Table S6. Expression level of housekeeping genes of "Methylacidiphilum" sp. IT6 grown under different substrates and used to analyze the robustness of the transcriptome data
	GenBank Locus	Gene name	Product	Gene length	Methane-grown cells		2-Propanol-grown cells		Acetone-grown cells		Acetol-grown cells		log2(TPM+1) values
					Unique reads	TPM	Unique reads	TPM	Unique reads	TPM	Unique reads	TPM	Methane	2-propanol	Acetone	Acetol
	IT6_00075	dtd	D-tyrosyl-tRNA(Tyr) deacylase	441	1010.33	69.4773	1169	74.18	890	77.5356	415.667	54.7101	6.13909	6.23228	6.29527	5.79987
	IT6_00145	aspC	pyridoxal phosphate-dependent aminotransferase	1092	18530.7	514.256	17920.3	468.182	12279.7	432.07	8754.33	476.518	9.00915	8.874	8.75846	8.89941
	IT6_00185	glpX	class II fructose-bisphosphatase	1104	27469.3	752.817	30083.7	779.733	22581	785.966	16478	900.876	9.55807	9.60869	9.62016	9.81679
	IT6_00215	aroF	3-deoxy-7-phosphoheptulonate synthase	1068	44351	1259.84	51208	1370.83	36451.3	1311.53	28629.7	1617.89	10.3002	10.4219	10.3581	10.6608
	IT6_00255		alanine--glyoxylate aminotransferase family protein	1122	9294	250.387	11359.3	289.861	8555.33	293.003	5111	272.788	7.97376	8.18419	8.19969	8.09691
	IT6_00385	lysS	lysine--tRNA ligase	1476	18803.3	387.335	20693.3	402.615	15298.3	398.314	10554.7	425.406	8.60116	8.65684	8.64138	8.73608
	IT6_00475	rpsP	30S ribosomal protein S16	267	12032	1359.86	11320.3	1219.08	8931	1285.56	6322	1406.86	10.4103	10.2528	10.3293	10.4593
	IT6_00485	rplS	50S ribosomal protein L19	342	11488	1015	11469	960.945	8934	1003.83	7157.33	1237.76	9.98868	9.90981	9.97273	10.2747
	IT6_00510	rpmA	50S ribosomal protein L27	255	16762	1997.13	13328.7	1505.07	9958	1500.72	10048.3	2392.48	10.9644	10.5566	10.5524	11.2249
	IT6_00515	rplU	50S ribosomal protein L21	354	36598.3	3117.38	38468	3119.34	27330	2966.83	20092.7	3460.15	11.6066	11.6075	11.5352	11.757
	IT6_00520	mipB	transaldolase	1338	7726.33	175.234	7862.67	166.549	5444	156.41	4934	222.342	7.46135	7.38844	7.29838	7.80311
	IT6_00525	cbbL	form I ribulose bisphosphate carboxylase large subunit	1461	173397	3611.85	133413	2609.76	107919	2838.14	63319	2612.73	11.8189	11.3503	11.4712	11.3519
	IT6_00530	cbbS	ribulose bisphosphate carboxylase small subunit	417	111305	8105.83	87535.7	6007.08	75535.3	6959.85	40908.3	5894.1	12.9849	12.5527	12.765	12.5253
	IT6_00535	cbxXC	CbbX protein	948	48665	1556.95	37481	1130.32	31951.7	1295.06	19569	1237.62	10.6054	10.1438	10.3399	10.2745
	IT6_00540	udk	Uridine kinase	1023	31356.3	931.381	24965	697.16	22000.7	826.338	11633.3	680.984	9.86478	9.44741	9.69233	9.41359
	IT6_00550	phoE	histidine phosphatase family protein	603	5384.67	270.776	5318	249.832	4366.33	278.292	2580.67	255.834	8.08627	7.97058	8.12563	8.00469
	IT6_00570	serA	D-3-phosphoglycerate dehydrogenase	1596	34266.3	652.343	36679.7	656.078	23623.3	568.768	18117	675.601	9.3517	9.35992	9.15423	9.40216
	IT6_00580	greA	Transcription elongation factor GreA	1836	67631.7	1115.21	111167	1734.48	70548.7	1476.73	53031.7	1725.22	10.1244	10.7611	10.5292	10.7534
	IT6_00590	napF	FeS-binding protein	243	2988.33	372.544	3331.33	391.961	2391.67	378.257	2380.33	578.864	8.54513	8.61824	8.56703	9.17957
	IT6_00600	thrC	Threonine synthase	1239	12830	313.193	18151.7	415.508	11384	353.039	7863	374.047	8.29551	8.7022	8.46776	8.55093
	IT6_00620	nfo	endonuclease IV	970	2332.33	72.8141	2733	78.4708	1836.67	72.8044	1149.67	70.9591	6.20582	6.31235	6.20563	6.16911
	IT6_00630	glyQS	glycine--tRNA ligase	1374	31222	690.976	28590.3	591.791	22851.3	639.088	15947	689.456	9.43458	9.21138	9.32213	9.43141
	IT6_00710	coxA	Cytochrome c oxidase (B(O/a)3-type) chain I	1680	3424	61.5823	4412	71.6135	2715.33	62.1157	1550	54.4196	5.96768	6.18217	5.97993	5.79232
	IT6_00715	coxB	Cytochrome c oxidase (B(O/a)3-type) chain II	483	864.333	53.9788	1069	59.8452	690	54.8755	395.333	47.1588	5.7808	5.92707	5.80414	5.58973
	IT6_00735	mcrA	Restriction endonuclease, McrA/HNH family	621	11215	546.568	12673	584.937	8818.33	545.76	6469.67	636.952	9.09689	9.1946	9.09476	9.3173
	IT6_00830	lpdA	Pyruvate/2-oxoglutarate dehydrogenase complex, dihydrolipoamide dehydrogenase (E3) component or related enzyme	1392	5803	126.335	7814	157.638	5004	138.168	3758.33	161.395	6.99249	7.30959	7.12069	7.34337
	IT6_00975	rpoD	RNA polymerase subunit sigma-70	978	5612.33	173.535	4931	140.522	3836.67	150.737	2390.33	145.429	7.44737	7.14488	7.24543	7.19405
	IT6_01080	ftsH	ATP-dependent metallopeptidase FtsH/Yme1/Tma family protein	1920	14319.7	225.352	16222.3	239.211	11738	234.924	8518.33	265.125	7.82243	7.90816	7.88218	8.05596
	IT6_01155	rpoZ	DNA-directed RNA polymerase subunit omega	279	8815.67	953.194	11518	1182.82	8589.33	1183.07	6428.67	1392.4	9.89814	10.2092	10.2095	10.4444
	IT6_01165	tal	Transaldolase	1086	6698.33	186.774	7675.67	200.134	8802.67	311.5	4930.67	270.089	7.55286	7.65202	8.28771	8.08262
	IT6_01250	lysR	LysR family transcriptional regulator /RuBisCO operon transcriptional regulator CbbR	912	8137.33	268.199	8371.33	261.378	9157.33	385.915	5288	344.535	8.07253	8.0355	8.59587	8.43269
	IT6_01335	lysA	Diaminopimelate decarboxylase	1278	15397.3	365.738	15793.3	351.765	15001.3	451.049	9644.33	451.638	8.51861	8.46256	8.82034	8.82222
	IT6_01405	coxA	cytochrome C oxidase subunit I	1686	2622	46.9079	3651.67	59.4266	2156.67	49.1806	1295.67	44.8053	5.58219	5.91711	5.64906	5.51744
	IT6_01410	coxB	cytochrome C oxidase subunit II	483	532	33.1647	788.333	45.2571	419	33.3344	370.667	45.875	5.09443	5.5316	5.10158	5.55075
	IT6_01425	rpsA	30S ribosomal protein S1	1677	181633	3281.85	165216	2818.25	132766	3042.12	93987.3	3352.9	11.6807	11.4611	11.5713	11.7116
	IT6_01450	aroA	3-phosphoshikimate 1-carboxyvinyltransferase	2079	31161	454.7	41563.7	570.894	30931	571.716	20259.7	583.202	8.83194	9.1596	9.16168	9.19032
	IT6_01455	sucD	succinate--CoA ligase subunit alpha	900	15225.3	507.759	71191	2277.09	54780.7	2338.64	43745	2943.94	8.99084	11.1536	11.1921	11.524
	IT6_01460	sucC	ADP-forming succinate--CoA ligase subunit beta	1185	20652.7	524.613	85725.3	2084.41	69047.7	2238.92	41930.7	2111.77	9.03786	11.0261	11.1292	11.0449
	IT6_01495	mnmA	tRNA 2-thiouridine(34) synthase MnmA	1098	6998	192.17	9961	259.59	5846.33	204.63	4239.33	232.456	7.59373	8.02564	7.68391	7.867
	IT6_01515	gapA	type I glyceraldehyde-3-phosphate dehydrogenase	1044	34750.3	1011.3	25338.3	691.213	19069.3	701.804	8439.33	479.697	9.98343	9.43507	9.45698	8.90898
	IT6_01520	pgk	phosphoglycerate kinase	1215	16003.3	402.401	13548	316.254	9522	301.147	5503.67	268.725	8.65607	8.3095	8.23911	8.07535
	IT6_01525	tpiA	triose-phosphate isomerase	780	6472	253.346	7587.67	276.3	4849.33	238.928	3149.67	243.19	7.99065	8.11531	7.90646	7.93186
	IT6_01545	acnA	aconitate hydratase AcnA	2754	26831	292.436	62712	657.425	38697.3	539.981	32162.7	702.894	8.1969	9.36287	9.07943	9.45921
	IT6_01560	glgB	1,4-alpha-glucan branching protein GlgB	1971	6429	98.2879	7176.67	101.977	5385	105.008	2941.33	88.5334	6.63355	6.68617	6.72803	6.48435
	IT6_01585	treZ	malto-oligosyltrehalose trehalohydrolase	1866	6187.33	100.348	8205.33	123.942	5927.33	122.101	4115.67	132.063	6.66317	6.96511	6.9437	7.05596
	IT6_01595	pgi	glucose-6-phosphate isomerase	1656	5474.67	100.666	6000.67	100.833	6150	142.726	3346.67	119.7	6.66769	6.67006	7.16718	6.91528
	IT6_01605	rpsR	30S ribosomal protein S18	171	6174.67	1091.59	5394.33	901.9	5134.67	1154.12	3737.33	1307.01	10.0935	9.81842	10.1738	10.3532
	IT6_01635	gabT	aspartate aminotransferase family protein	1359	3642	80.6276	4867.33	100.607	3250.67	91.9525	2337.67	102.027	6.35099	6.66685	6.53842	6.68688
	IT6_01640	pdhA	pyruvate dehydrogenase (acetyl-transferring) E1 component subunit alpha	1077	33192.3	936.732	49309.7	1306.88	31964.7	1140.44	22878	1272.15	9.87303	10.353	10.1566	10.3142
	IT6_01645	pdhB	Pyruvate dehydrogenase E1 component beta subunit	978	22882	712.574	32227.7	945.542	22673.3	890.688	16848.3	1014.22	9.47892	9.88652	9.8004	9.98758
	IT6_01655	pdhC	pyruvate dehydrogenase complex dihydrolipoamide acetyltransferase	1248	19167.3	461.138	53251	1222.52	36124.7	1112.35	25036	1217.27	8.85218	10.2568	10.1207	10.2506
	IT6_01660	lpdA	Dihydrolipoyl dehydrogenase	1389	11795	256.989	35763.3	734.199	28933.7	800.529	22032.3	953.048	8.01116	9.52199	9.64661	9.89792
	IT6_01665	mmsB	2-hydroxy-3-oxopropionate reductase	897	31204.3	1056.93	26858	855.833	20630	883.937	17864.3	1190.67	10.047	9.74287	9.78943	10.2188
	IT6_01750		Cytochrome c family protein	645	2795	130.732	3633.67	158.68	2133.33	127.107	1127.67	105.011	7.04146	7.31904	7.0012	6.72807
	IT6_01780	hisK	histidinol-phosphatase HisJ family protein	792	3015.67	114.746	3144.67	112.328	2402	116.556	1593.33	119.46	6.85482	6.82436	6.8772	6.91241
	IT6_01805		N-carbamoylputrescine amidase (3.5.1.53) / Agmatine deiminase	1077	5044.67	141.807	5321.67	139.614	4000.33	142.752	2975.33	165.455	7.15793	7.1356	7.16744	7.37899
	IT6_01820	pheA	Chorismate mutase I	861	2583.33	90.3946	2845.33	92.7082	2106.33	94.0442	1309	89.5961	6.51404	6.5501	6.57053	6.50138
	IT6_01920	icd	NADP-dependent isocitrate dehydrogenase	1449	14928.7	312.687	28788	565.528	21069	558.928	17684.3	726.804	8.29318	9.146	9.1291	9.50741
	IT6_01970		Cytochrome c, class I	702	1444.33	62.1375	1775.33	69.3863	1183.33	64.7811	756	63.6073	5.98043	6.13722	6.0396	6.01362
	IT6_01975	cccA	Cytochrome c family protein	405	577	42.9155	798.333	52.8026	543.667	51.6002	270	39.1262	5.45666	5.7496	5.717	5.32647
	IT6_01990	nadB	L-aspartate oxidase	1575	24905.7	478.863	29207.3	529.765	19146.7	467.169	10104.7	385.595	8.90648	9.05193	8.87089	8.59468
	IT6_02060	uvrD	ATP-dependent helicase	1911	26152.7	412.599	25516	380.44	18400.7	370.033	13648.3	428.305	8.69209	8.57531	8.5354	8.74586
	IT6_02065	dnaE	DNA polymerase III subunit alpha	3474	35910.3	312.57	36447	298.532	25999	287.573	18626	320.202	8.29264	8.22657	8.17279	8.32734
	IT6_02070	aroB	3-dehydroquinate synthase	1077	5507.33	154.554	6515.33	171.023	4026.33	143.712	2834.33	155.53	7.28127	7.42646	7.17704	7.29029
	IT6_02080	topA	DNA topoisomerase III	2559	10726	127.428	12876.3	141.377	9232.67	138.641	5722	133.353	7.00482	7.15357	7.12558	7.06989
	IT6_02085	xfp	xylulose-5-phosphate/fructose-6-phosphate phosphoketolase	2370	13041	167.959	15679	187.379	16291.7	264.158	9928	248.707	7.40053	7.55749	8.05071	7.96409
	IT6_02145	gdb	Glycogen debranching enzyme (Alpha-1,6-glucosidase)	2199	8843.67	121.945	9085.33	115.927	8821.33	154.153	5688.33	154.065	6.94187	6.86947	7.27755	7.27673
	IT6_02155	pckA	Phosphoenolpyruvate carboxykinase (ATP)	1545	15633	306.978	14907.7	275.507	11072.7	275.426	6656.67	257.224	8.26669	8.11117	8.11075	8.01248
	IT6_02160	atpG	F0F1 ATP synthase subunit gamma	879	2793.67	96.5507	3374.33	107.229	2560.67	111.945	1677.33	112.739	6.60808	6.75794	6.81948	6.82959
	IT6_02165	atpA	F0F1 ATP synthase subunit alpha	1491	8850	181.127	8909.33	169.409	8385.33	216.089	5566	219.561	7.5088	7.41286	7.76215	7.78504
	IT6_02170	atpF	ATP synthase subunit b	765	12366	491.329	12197.7	450.545	11035.3	554.296	7502.33	593.601	8.94348	8.81873	9.11711	9.21578
	IT6_02175	atpE	ATP synthase F0 subunit C	267	991.333	111.674	1213	126.167	1029	148.047	493.333	109.565	6.81601	6.99058	7.21962	6.78875
	IT6_02180	atpB	F0F1 ATP synthase subunit A	639	2394.67	113.083	2982	128.972	2325	139.853	1336.67	124.285	6.83394	7.02205	7.13805	6.96907
	IT6_02185	atpZ	AtpZ/AtpI family protein	279	1016	110.73	1087.67	109.133	1165.33	160.568	731.333	155.185	6.80388	6.7831	7.336	7.28711
	IT6_02190	atpC	F0F1-type ATP synthase, epsilon subunit	411	4065	301.092	3910.33	268.947	4428.33	414.004	2714.67	393.793	8.23884	8.07653	8.69698	8.62495
	IT6_02195	atpD	F0F1 ATP synthase subunit beta	1461	10497	218.697	11021	212.126	14738	387.599	7354.33	301.372	7.77937	7.73557	8.60214	8.24018
	IT6_02225	recB	ATP-dependent helicase/nuclease subunit A	3165	11448.3	109.422	11565.7	101.863	7978	96.8896	5426	101.268	6.78688	6.68457	6.61308	6.67621
	IT6_02230		ATP-dependent helicase/nuclease subunit B	2751	13949	153.9	14067	143.275	10080.3	140.83	6440.67	137.427	7.27519	7.17268	7.14802	7.11298
	IT6_02285	adk	Adenylate kinase	573	1508.67	79.7012	1799.33	89.1176	1038.33	69.665	821.333	87.1857	6.33452	6.49374	6.14292	6.46247
	IT6_02295	holA	DNA polymerase III subunit delta	1131	4852	129.681	5175.67	128.667	3469.33	117.916	2361.67	123.876	7.02991	7.01867	6.8938	6.96435
	IT6_02305	hisG	ATP phosphoribosyltransferase	879	53942	1853.34	50036.3	1636.48	36744.7	1606.44	23987	1643.21	10.8567	10.6773	10.6506	10.6832
	IT6_02335	proA	glutamate-5-semialdehyde dehydrogenase	1263	27731	664.615	28845	653.766	21783.3	662.777	15559	735.035	9.37854	9.35484	9.37455	9.52363
	IT6_02340	proB	glutamate 5-kinase	810	13478.3	503.115	15602	548.765	11203.7	531.603	6839.33	512.765	8.97761	9.10267	9.05692	9.00497
	IT6_02355	rpoC	DNA-directed RNA polymerase subunit beta'	4173	417721	3041.99	424360	2907.36	286894	2641.68	196833	2847.81	11.5713	11.506	11.3678	11.4761
	IT6_02360	rpoB	DNA-directed RNA polymerase subunit beta	3870	197366	1545.58	205055	1517.45	134409	1334.49	89671.7	1390.28	10.5949	10.5684	10.3832	10.4422
	IT6_02365	rplL	50S ribosomal protein L7/L12	390	65071	5056.21	49586.3	3664.5	35308	3478.95	26388	4124.62	12.3041	11.8398	11.7649	12.0104
	IT6_02370	rplJ	50S ribosomal protein L10	522	18732	1083.25	18695	1023.07	12213.3	899.36	8033	915.604	10.0825	10.0001	9.81436	9.84016
	IT6_02375	rplA	50S ribosomal protein L1	699	35605	1548.05	30134	1230.37	21480.3	1180.86	17808.3	1526.22	10.5972	10.266	10.2068	10.5767
	IT6_02380	rplK	50S ribosomal protein L11	426	35965.7	2561.84	38026	2563.52	26554.7	2395.22	18976	2705.64	11.3235	11.3245	11.2265	11.4023
	IT6_02425	fumC	class II fumarate hydratase	1392	5453	117.967	6752	137.39	4259.67	117.599	2963	127.24	6.89442	7.1126	6.88994	7.0027
	IT6_02435	glgP	Glycogen phosphorylase	1722	12445.7	218.432	15563	256.931	11213	250.223	6999.67	243.646	7.77763	8.01084	7.97283	7.93455
	IT6_02450	rpmG	50S ribosomal protein L33	168	2794.33	502.19	3434.33	586.115	2184.33	499.544	1628.33	582.844	8.97496	9.1975	8.96735	9.18944
	IT6_02790	mmsB	NAD(P)-dependent oxidoreductase	873	3691	128.664	4343.67	141.406	2956.67	130.187	2235.33	154.52	7.01864	7.15387	7.03548	7.28096
	IT6_02795		cupin domain-containing protein	291	928	96.4394	1091.67	106.034	800.667	105.757	566.333	115.622	6.60643	6.74192	6.73818	6.86569
	IT6_02870	rplY	50S ribosomal protein L25	663	19221	879.253	15721.7	673.178	13210.7	765.565	12837.7	1153	9.78177	9.39699	9.58226	10.1724
	IT6_02880	rpsF	30S ribosomal protein S6	336	6527.67	584.541	6036.33	513.263	4600.33	526.219	2384.33	425.6	9.19363	9.00636	9.04226	8.73674
	IT6_02890	rplI	50S ribosomal protein L9	591	36039.7	1837.4	34388.7	1662.43	28878.7	1878.17	18431	1884.15	10.8442	10.6999	10.8759	10.8805
	IT6_02910	thrA	homoserine dehydrogenase	1311	9683	223.36	10035.7	218.177	7623.67	223.471	4489	205.127	7.80967	7.77595	7.81039	7.68739
	IT6_02915	thrC	Threonine synthase	1101	19482	538.214	17824	466.009	14090.7	491.855	8216.33	448.732	9.07471	8.86731	8.94502	8.81292
	IT6_02965	nadE	Glutamine-dependent NAD(+) synthetase	2079	8691	126.424	10011	135.992	7793	144.076	4508	130.031	6.99349	7.09794	7.18067	7.03376
	IT6_03005	putA	bifunctional proline dehydrogenase/L-glutamate gamma-semialdehyde dehydrogenase PutA	3078	5571.33	54.4422	7263.33	65.2567	4792	59.84	2910.67	55.8875	5.79291	6.05	5.92695	5.83004
	IT6_03210	rplO	50S ribosomal protein L15	453	14396	966.861	14187.3	893.67	10476.7	888.809	7617.67	1016.84	9.91866	9.80521	9.79735	9.9913
	IT6_03215	rpsE	30S ribosomal protein S5	480	25901	1635.47	27861	1663.48	18697.3	1496.77	11180	1397.23	10.6764	10.7009	10.5486	10.4494
	IT6_03220	rplR	50S ribosomal protein L18	354	12877	1102.17	14014.7	1136.6	8658	939.692	5651	971.844	10.1074	10.1518	9.87758	9.92607
	IT6_03225	rplF	50S ribosomal protein L6	540	33709.7	1898.47	29840	1579.35	22378.3	1592.25	16090	1801.85	10.8914	10.626	10.6378	10.8161
	IT6_03230	rpsH	30S ribosomal protein S8	387	24811.7	1949.67	25248	1872.43	17943	1781.81	11272.7	1746.13	10.9298	10.8715	10.7999	10.7708
	IT6_03240	rplE	50S ribosomal protein L5	582	265573	13935.2	209675	10311.6	155172	10244.2	106923	11150.9	13.7666	13.3321	13.3227	13.445
	IT6_03245	rplX	50S ribosomal protein L24	315	63224.7	6098.65	59016	5317.85	36602.7	4464.96	21629	4139.17	12.5745	12.3769	12.1248	12.0155
	IT6_03250	rplN	50S ribosomal protein L14	366	68083.3	5639.73	69359.3	5406.45	45736.3	4801.93	25669.3	4170.78	12.4617	12.4007	12.2297	12.0264
	IT6_03255	rpsQ	30S ribosomal protein S17	294	38678	3996.46	38972.7	3790.45	26901.3	3515.8	15351.3	3179.85	11.9649	11.8885	11.78	11.6352
	IT6_03260	rpmC	50S ribosomal protein L29	216	23031	3234.46	20570.3	2729.2	14371.3	2556.69	8653	2395.13	11.6598	11.4148	11.3206	11.2265
	IT6_03265	rplP	50S ribosomal protein L16	426	40242.7	2854.99	39265.3	2635.32	27454.3	2476.33	18237	2586.78	11.4798	11.3643	11.2746	11.3375
	IT6_03270	rpsC	30S ribosomal protein S3	648	123313	5788.13	118841	5262.89	78684.3	4665.74	49100.7	4595.13	12.4991	12.3619	12.1882	12.1662
	IT6_03275	rplV	50S ribosomal protein L22	339	27781.3	2489.45	24991.7	2116.78	14851.7	1683.37	9531.67	1684.84	11.2822	11.0483	10.718	10.7193
	IT6_03280	rpsS	30S ribosomal protein S19	276	10773	1182.95	12404	1288.78	7277.33	1013.29	3994.67	860.254	10.2094	10.3329	9.98625	9.75029
	IT6_03285	rplB	50S ribosomal protein L2	852	177136	6312.57	173720	5837.03	117894	5316.45	79984.7	5695.21	12.6242	12.5113	12.3765	12.4758
	IT6_03290	rplW	50S ribosomal protein L23	285	13170	1400.21	13397.7	1338.39	9098	1226.78	4873	1019.35	10.4525	10.3874	10.2618	9.99484
	IT6_03295	rplD	50S ribosomal protein L4	651	32647	1518.92	31308.3	1373.44	22527.7	1329.75	13417.3	1232.11	10.5698	10.4246	10.378	10.2681
	IT6_03300	rplC	50S ribosomal protein L3	648	111364	5212.1	91818.7	4069.5	71442.7	4236.2	48947	4545.38	12.3479	11.991	12.0489	12.1505
	IT6_03305	rpsJ	30S ribosomal protein S10	306	27253.3	2686.73	28339.3	2642.8	19142.3	2403.94	8665	1693.17	11.3922	11.3684	11.2318	10.7264
	IT6_03310	fusA	elongation factor G	2133	366886	5203.36	351554	4717.61	250362	4510.19	152946	4304.69	12.3455	12.2041	12.1393	12.072
	IT6_03315	rpsG	30S ribosomal protein S7	471	51136	3282.92	46986.7	2864.11	34010.3	2774.78	22360.7	2877.93	11.6812	11.4844	11.4387	11.4913
	IT6_03320	rpsL	30S ribosomal protein S12	426	101807	7234.59	86535	5809.67	73754.3	6653.12	46830.7	6513.97	12.8209	12.5045	12.7	12.6695
	IT6_03365		Cytochrome c family protein	381	1667	131.759	2292.33	171.843	1344	135.527	919.667	145.329	7.05267	7.43332	7.09304	7.19307
	IT6_03375	metK	methionine adenosyltransferase	1188	37802	964.612	35532.7	855.061	26925.7	870.945	17138	868.346	9.9153	9.74157	9.76809	9.76379
	IT6_03385	yugH	aminotransferase class I/II-fold pyridoxal phosphate-dependent enzyme	1233	32019.3	786.585	30939.7	718.783	25214	785.916	17811	865.388	9.62129	9.49142	9.62007	9.75887
	IT6_03395	prs	ribose-phosphate pyrophosphokinase	969	13006	406.334	13544.3	397.731	9463.67	375.308	6335.67	385.518	8.67007	8.63927	8.55577	8.59439
	IT6_03405	efp	Elongation factor P	561	10017.7	540.62	8987.33	457.63	6548.67	448.604	5574	596.426	9.08114	8.84119	8.81251	9.22262
	IT6_03435	glgP	Glycogen phosphorylase	2460	24892.3	306.408	29504.3	342.533	20210.7	315.767	16302.7	399.977	8.26401	8.42431	8.30728	8.64737
	IT6_03465	alaS	Alanine--tRNA ligase	2766	31042.3	339.852	30385	313.619	22512.7	312.793	14851.3	323.368	8.413	8.29746	8.29367	8.34149
	IT6_03475	rpoN	RNA polymerase factor sigma-54	1377	6304.67	137.274	7124	146.069	6619.67	184.815	5915	255.574	7.11139	7.20035	7.53772	8.00323
	IT6_03550	dsbG	thioredoxin domain-containing protein	705	1766.33	75.8546	2759.33	110.911	1706	93.0278	1166	99.8009	6.26406	6.80621	6.55502	6.65536
	IT6_03590	cynS	Cyanate hydratase	441	1024.33	70.0118	1239.33	76.9292	785.667	68.5087	500	66.9829	6.14999	6.28409	6.11912	6.0871
	IT6_03640	argE	Acetylornithine deacetylase/Succinyl-diaminopimelate desuccinylase or related deacylase	1236	1891.67	46.3216	3107.67	70.3559	2006	62.3845	1438	68.2668	5.56443	6.15696	5.98606	6.11409
	IT6_03690	rpe	ribulose-phosphate 3-epimerase	690	8299.67	365.26	9445.67	390.252	7536	419.767	5005	434.718	8.51673	8.61195	8.71688	8.76725
	IT6_03705	sgaA	alanine--glyoxylate aminotransferase family protein	1089	24476.3	680.871	24069.7	631.49	18267	644.59	10673	582.445	9.41336	9.3049	9.33447	9.18845
	IT6_03750	hyuB	hydantoinase B/oxoprolinase family protein	1566	9810	189.88	10253	184.258	7170	175.927	4762.67	179.927	7.57652	7.53339	7.46701	7.49926
	IT6_03760	hyuA	hydantoinase/oxoprolinase family protein	2076	15218.7	222.644	14570.7	197.78	11404.7	211.09	7352.33	210.648	7.80506	7.63503	7.72853	7.72552
	IT6_03810	spr	peptidoglycan endopeptidase	705	1237.33	52.9689	1727.67	67.5531	1128	61.4742	665.667	55.971	5.75406	6.09915	5.96519	5.83215
	IT6_03815	glgX	glycogen debranching protein GlgX	2139	5258	74.564	6355	82.1536	4573.33	82.1666	2668	74.0163	6.23963	6.37771	6.37793	6.22913
	IT6_03820		transglutaminase family protein	858	1326.67	46.5535	1652.33	53.0926	1064.67	47.6959	839.667	57.9522	5.57148	5.75736	5.60573	5.88147
	IT6_03935		type 1 glutamine amidotransferase	666	2972.67	134.942	6461.67	277.834	3778.67	218.093	3997.33	362.694	7.08685	8.12326	7.7754	8.50658
	IT6_04005	ruvB	Holliday junction branch migration DNA helicase RuvB	1017	4226	125.318	5033	140.547	3378	127.675	2170	126.367	6.98091	7.14514	7.00758	6.99285
	IT6_04010	ruvA	Holliday junction DNA helicase RuvA	618	3736	182.817	4310.33	197.569	3257.33	202.521	1648.33	160.882	7.52213	7.6335	7.66903	7.3388
	IT6_04035	exo	flap endonuclease	888	3901.67	132.869	4111	128.27	2690.33	116.425	1538.67	102.893	7.06468	7.01425	6.8756	6.69896
	IT6_04110	wecE	perosamine synthetase	1149	2118.67	55.6044	3087.67	74.1739	2236.67	74.8227	1750.67	89.6978	5.82284	6.23216	6.24456	6.503
	IT6_04235	nifV	homocitrate synthase	1143	5255.67	138.033	6277.33	152.557	7389	248.472	7395.67	382.654	7.11928	7.26263	7.96273	8.58366
	IT6_04340	pol	DNA polymerase/3'-5' exonuclease PolX	1893	8909.33	142.837	9478.33	139.473	6829.33	138.666	4418	139.093	7.16829	7.13415	7.12584	7.13024
	IT6_04355	ccpA	cytochrome-c peroxidase	1041	14945.3	433.312	16919.7	466.221	11738.7	433.395	8516.67	489.574	8.76259	8.86796	8.76286	8.93833
	IT6_04365	ftsH	ATP-dependent metallopeptidase FtsH/Yme1/Tma family protein	1944	80982.3	1256.69	76891.7	1133.57	59208	1170.3	36022	1113.92	10.2966	10.1479	10.1939	10.1227
	IT6_04400	dapA	4-hydroxy-tetrahydrodipicolinate synthase	906	17129	576.439	15819.7	495.985	11759	498.686	9167	606.588	9.17353	8.95706	8.96488	9.24695
	IT6_04405	dapF	diaminopimelate epimerase	822	9956.67	368.665	10119	349.9	6224.67	290.97	4161	302.647	8.53008	8.45491	8.18968	8.24625
	IT6_04505	cyoA	Cytochrome c oxidase subunit II	801	11560.7	439.666	13458.7	480.902	8821.67	423.277	5237	387.824	8.78354	8.9126	8.72886	8.60297
	IT6_04530	cyoC	heme-copper oxidase subunit III	792	20944.3	805.357	18802	677.097	13203.7	640.631	7465.67	568.207	9.65528	9.40535	9.3256	9.15281
	IT6_04535	cyoB	cytochrome C oxidase subunit I	1848	18108.7	297.194	20726	317.16	13267.3	275.925	7430	239.2	8.22011	8.31361	8.11335	7.90809
	IT6_04540	cccA	cytochrome c	600	3803.33	191.028	4415	208.48	3233.33	207.116	1776.33	177.938	7.58517	7.71067	7.70124	7.48332
	IT6_04545	ccoO	cytochrome oxidase	603	3863.67	194.842	3981.33	187.824	2673	170.326	1672.67	164.274	7.61355	7.5609	7.4206	7.36872
	IT6_04550	ccoN	cytochrome oxidase	1353	7592.67	169.682	8696	177.369	5172.67	146.888	3216	141.428	7.41517	7.47872	7.20836	7.15409
	IT6_04600	cccA	Cytochrome c family protein	618	4420	215.948	5521.67	253.94	3865	240.409	2565.33	247.557	7.7612	7.99402	7.91534	7.95743
	IT6_04620		menaquinone reductase, multiheme cytochrome c subunit	657	3509	161.176	5041.33	218.248	4009.33	234.564	2379.33	216.187	7.34142	7.77642	7.87997	7.76279
	IT6_04670	rplT	50S ribosomal protein L20	363	19111	1583.14	18248.3	1441.22	14955.3	1583.16	11344	1872.61	10.6295	10.4941	10.6295	10.8716
	IT6_04680	infC	translation initiation factor IF-3	621	74988	3648.12	73595.7	3401.83	50170	3104.59	29911	2967.94	11.8333	11.7325	11.6007	11.5357
	IT6_04685	thrS	threonine--tRNA ligase	1836	30945	510.31	33705	523.695	25599.7	535.838	16409	537.524	8.99806	9.03534	9.06834	9.07287
	IT6_04705	yhbH	ribosome-associated translation inhibitor RaiA	348	18181.3	1582.13	18584.3	1530.65	18745.3	2070.26	13101.3	2304.8	10.6286	10.5809	11.0163	11.1711
	IT6_04790	mauG	Cytochrome c in methylamine utilization cluster	462	737.333	48.2446	1025.67	60.6237	548.667	45.6457	366.667	46.2874	5.62189	5.94541	5.54367	5.56338
	IT6_04890	trpB	tryptophan synthase subunit beta	1218	11838.3	295.063	13683.7	318.311	10117.3	319.224	8207.67	402.115	8.20976	8.31882	8.32294	8.65505
	IT6_04895	trpF	phosphoribosylanthranilate isomerase	672	12078.7	544.921	12885	546.042	8945	511.499	6591.67	578.561	9.09255	9.09551	9.00141	9.17882
	IT6_04900	trpC	indole-3-glycerol phosphate synthase TrpC	831	7556.33	276.111	8452	287.296	6298.33	291.246	4103	298.181	8.11432	8.17141	8.19104	8.22487
	IT6_05060	lysC	aspartate kinase	1221	17768	440.811	19694	463.376	14016.3	441.114	10540.7	523.943	8.78728	8.85915	8.78827	9.03602
	IT6_05090	amiC	N-acetylmuramoyl-L-alanine amidase	1029	16723.7	493.949	23532.7	653.316	16123.7	602.197	10182.3	591.443	8.95114	9.35384	9.23648	9.21053
	IT6_05095	panC	Pantothenate synthetase	774	2661	103.836	3020	108.796	2071	102.822	1316.67	100.965	6.71199	6.77868	6.69797	6.67193
	IT6_05120	speA	biosynthetic arginine decarboxylase	2010	21819.7	331.27	19073.7	270.664	15153.7	289.705	11275.3	335.667	8.37621	8.08568	8.18341	8.39518
	IT6_05160	pepA	leucyl aminopeptidase	1446	98962	2069.85	86415.3	1712.76	63149.7	1678.05	38385.3	1580.67	11.016	10.743	10.7134	10.6272
	IT6_05175	pfkA	ATP-dependent 6-phosphofructokinase	1092	17756	490.089	16703	431.789	10430.3	367.036	7231.33	392.665	8.93984	8.75752	8.5237	8.62082
	IT6_05190	rpsO	30S ribosomal protein S15	267	36146.3	4097	35795.7	3862.69	27628.3	3976.28	19328.7	4291.27	12.0007	11.9158	11.9576	12.0675
	IT6_05205	fbaA	Fructose-bisphosphate aldolase/6-deoxy-5-ketofructose 1-phosphate synthase	918	4668.67	155.12	5394.67	165.447	7728	323.538	3441	222.316	7.28651	7.37892	8.34224	7.80295
	IT6_05260	nrnA	bifunctional oligoribonuclease/PAP phosphatase NrnA	972	15572.3	486.395	18629	546.584	13418.3	530.407	11044.7	684.119	8.92895	9.09694	9.05367	9.42021
	IT6_05345	gcvH	glycine cleavage system protein GcvH	390	2636.33	205.153	3392	246.594	2400.67	236.488	1554.67	243.684	7.68757	7.95183	7.89171	7.93478
	IT6_05350	gcvP	aminomethyl-transferring glycine dehydrogenase	2838	42454	457.316	39164	391.78	26172.3	354.358	22077.3	469.284	8.8402	8.61758	8.47313	8.87739
	IT6_05360	pcnB	CCA tRNA nucleotidyltransferase	1341	10596	238.994	10713.3	226.235	8200.33	234.976	5968	265.371	7.90686	7.82804	7.8825	8.05729
	IT6_05430	hemA	glutamyl-tRNA reductase	1065	25391.7	723.865	20883.3	560.323	16011.3	577.643	10617.3	603.608	9.50157	9.13269	9.17653	9.23986
	IT6_05435	hemX	ABC transporter permease	810	4054.67	151.379	4529.67	156.367	3197	151.686	1928.33	141.424	7.25152	7.29799	7.25442	7.15405
	IT6_05470		Pyruvate decarboxylase	1617	5660	105.781	6445	110.591	4820.67	114.597	2857.33	104.031	6.73851	6.80207	6.85296	6.71468
	IT6_05535	nuoN	NADH-quinone oxidoreductase subunit N	1425	15180.3	322.323	18936.3	378.944	12177	328.48	7166	298.43	8.33683	8.56964	8.36405	8.22607
	IT6_05540	nuoM	NADH-quinone oxidoreductase subunit M	1467	9211.33	189.943	11346	217.878	6951	182.078	4790.33	193.005	7.577	7.77398	7.51631	7.59995
	IT6_05545	nuoL	NADH-quinone oxidoreductase subunit L	1803	34735.3	583.072	34615	546.161	25869.3	551.443	16247.3	536.925	9.19	9.09582	9.10968	9.07126
	IT6_05550	nuoK	NADH-quinone oxidoreductase subunit NuoK	300	3792.67	381.841	3922	371.762	2471	316.545	2184.67	434.718	8.5806	8.54211	8.31082	8.76725
	IT6_05555	nuoJ	NADH-quinone oxidoreductase subunit J	498	4949	300.377	5590.33	318.904	3554.67	274.292	2174.33	263.339	8.23543	8.32149	8.10482	8.04624
	IT6_05560	nuoI	NADH-quinone oxidoreductase subunit I	519	12087.3	706.859	11735.7	648.338	9380	694.637	6511	752.662	9.46732	9.34282	9.44219	9.55777
	IT6_05575	thiJ	Putative intracellular protease/amidase	582	8526.33	442.911	10016.7	490.028	7485	494.202	4869.33	493.439	8.79413	8.93966	8.95187	8.94965
	IT6_05595		c-type cytochrome	639	6560.33	310.278	6207.33	276.267	4663.33	280.485	2949.33	274.886	8.28206	8.11513	8.13691	8.10793
	IT6_05665	trpE	anthranilate synthase component I family protein	1110	4497	121.693	4117.67	103.696	3027	104.821	1951.67	104.809	6.93891	6.71006	6.72548	6.72531
	IT6_05700	ilvD	dihydroxy-acid dehydratase	1731	9591.33	167.504	10003.7	163.48	7123	158.132	4806	164.224	7.39664	7.36177	7.31408	7.36828
	IT6_05705	trmFO	methylenetetrahydrofolate--tRNA-(uracil(54)-C(5))-methyltransferase (FADH(2)-oxidizing) TrmFO	1347	3261.67	73.1509	4656	94.7104	2761.67	78.8065	1713.33	74.4516	6.21239	6.5806	6.31843	6.23748
	IT6_05710	pheT	phenylalanine--tRNA ligase subunit beta	2304	26598.3	350.741	25470.3	311.864	20149.3	336.013	13211	341.087	8.45837	8.28939	8.39666	8.41822
	IT6_05720	trmB	methyltransferase domain-containing protein	651	10042.3	465.299	6066	264.193	6400	377.723	3230	297.253	8.86511	8.0509	8.565	8.22039
	IT6_05750	hisF	imidazole glycerol phosphate synthase subunit HisF	774	12906.7	507.6	16953.3	623.357	11330.3	562.542	11595.7	898.878	8.99039	9.28623	9.13838	9.81359
	IT6_05755	cspR	tRNA (cytidine(34)-2'-O)-methyltransferase	483	972.667	60.8614	1897	108.87	1273.33	101.359	1871	234.227	5.95097	6.77965	6.6775	7.87791
	IT6_05765	truA	tRNA pseudouridine(38-40) synthase TruA	768	2455.67	96.3722	3109	112.843	2348.33	117.577	1195.33	92.1821	6.60544	6.8309	6.88968	6.54198
	IT6_05780	trpA	tryptophan synthase subunit alpha	795	4433.67	168.912	5088.33	181	3665.67	177.217	2141	158.673	7.40865	7.50779	7.47749	7.31897
	IT6_05865	umuC	Error-prone repair protein UmuC	1248	2304.67	55.6838	2711	59.7917	1767	54.4161	1349.33	63.1048	5.82486	5.9258	5.79223	6.00236
	IT6_05880	purB	adenylosuccinate lyase	1320	17419.3	399.22	15421.3	332.512	11726	341.326	6430.67	290.5	8.64465	8.3816	8.41923	8.18735
	IT6_05935	glgA	glycogen synthase GlgA	1605	19797	374.421	24189.7	427.193	17748.7	424.916	10561	392.153	8.55237	8.74212	8.73442	8.61895
	IT6_05940	cccA	Cytochrome c family protein	510	3498.67	208.171	4522.67	249.132	2690.33	202.715	1747.67	204.027	7.70854	7.96655	7.67041	7.67967
	IT6_05960	argB	acetylglutamate kinase	894	9920.67	335.235	10593.7	336.717	7568.33	325.399	5439	366.123	8.39333	8.39967	8.35049	8.52012
	IT6_05965	argJ	bifunctional glutamate N-acetyltransferase/amino-acid acetyltransferase ArgJ	1218	22258.3	552.452	23045	538.969	17164.7	541.615	13565.3	666.448	9.11231	9.07673	9.08378	9.38251
	IT6_05970	argC	N-acetyl-gamma-glutamyl-phosphate reductase	1038	9841.33	287.14	12040	330.746	8522	315.506	6861	391.656	8.17063	8.37394	8.30609	8.61712
	IT6_05975	rpsI	30S ribosomal protein S9	378	26045.7	2077.58	29247.7	2224.58	20892	2123.87	15591.7	2478.32	11.0214	11.12	11.0532	11.2757
	IT6_05980	rplM	50S ribosomal protein L13	432	41478	2895.24	47240.3	3139.33	33228.7	2955.49	20241	2845.23	11.5	11.6167	11.5297	11.4748
	IT6_05985		phenylpyruvate tautomerase	348	26027	2262.48	25830.7	2136.25	20753.3	2291.73	13352	2323.4	11.1443	11.0615	11.1628	11.1826
	IT6_06000	hisB	imidazoleglycerol-phosphate dehydratase	588	4873	251.643	5816.67	282.065	4465.33	291.845	2932.67	295.833	7.98095	8.14499	8.194	8.21351
	IT6_06025	napF	sulfite reductase subunit A	1134	4855.33	130.244	4987.33	122.45	4154.67	140.796	2883.67	152.274	7.03611	6.94779	7.14767	7.25997
	IT6_06040	napF	sulfite reductase subunit A	1140	8330.67	222.306	9974.67	247.322	7785.33	262.392	5194	270.673	7.80288	7.95607	8.04107	8.08573
	IT6_06065		pyruvate kinase	1812	3859	64.1946	4835	73.2376	2998.33	63.607	2085.67	68.5718	6.02668	6.21408	6.01362	6.12043
	IT6_06105	mnmG	tRNA uridine-5-carboxymethylaminomethyl(34) synthesis enzyme MnmG	1872	9988.67	161.53	11447	171.615	8083.33	165.953	6045.33	193.318	7.34456	7.43141	7.38329	7.60228
	IT6_06110	dnaB	replicative DNA helicase	1425	6590	139.927	7031	138.918	5483.33	147.892	3851.67	162.185	7.1388	7.12844	7.21812	7.35037
	IT6_06150		cytochrome C	462	3082.67	202.544	2993.33	184.49	2348.33	195.325	1432.33	182.508	7.6692	7.5352	7.6171	7.5197
	IT6_06155	thrB	homoserine kinase	882	2382.33	81.6264	2927	91.8219	2040	88.9323	1386.67	92.4128	6.36853	6.53639	6.49077	6.54555
	IT6_06175		GTPase	525	8425	486.393	8600.33	468.66	6865.67	502.605	5189.33	607.212	8.92894	8.87547	8.97615	9.24843
	IT6_06185	atpB	F0F1 ATP synthase subunit A	858	16653.7	590.009	12632	419.373	9647.67	432.075	6770.67	475.914	9.20704	8.71553	8.75847	8.89758
	IT6_06190	atpE	F0F1-type ATP synthase, subunit c	213	6345.33	899.553	5499	733.925	3920	707.229	2204.33	606.518	9.81467	9.52145	9.46807	9.24678
	IT6_06195	atpF	F0F1 ATP synthase subunit B	531	48353.3	2754.28	46287	2499.14	33932.3	2456.1	21140	2440.97	11.428	11.2878	11.2627	11.2538
	IT6_06200	atpH	F0F1-type ATP synthase, delta subunit	396	26833.3	2062.83	22841	1659.7	16765	1627.11	9674	1450.65	11.0111	10.6976	10.669	10.5035
	IT6_06205	atpA	F0F1 ATP synthase subunit alpha	1554	42315	825.991	42096.3	773.251	32494.7	803.579	22289.3	866.819	9.69173	9.59666	9.65209	9.76125
	IT6_06210	atpG	ATP synthase F1 subunit gamma	885	23536.7	805.127	22757	735.289	19350.3	840.342	11760.3	801.544	9.65486	9.52413	9.71655	9.64844
	IT6_06215	atpD	F0F1 ATP synthase subunit beta	1404	58143.3	1257.43	47847	976.037	38699.3	1059.16	26115.7	1111.49	10.2974	9.93227	10.0501	10.1196
	IT6_06220	atpC	ATP synthase F1 subunit epsilon	435	16296	1137.02	15267.3	1008.6	12819.3	1132.68	8070	1112.69	10.1523	9.97957	10.1468	10.1211
	IT6_06230	til	tRNA lysidine(34) synthetase TilS	924	10359	337.187	11395	352.35	9383.33	390.282	6129.33	398.825	8.40168	8.46496	8.61207	8.64322
	IT6_06245	ccmC	ABC transporter permease	1683	25866.3	463.439	30472.3	516.16	19917.7	454.833	12116.3	433.136	8.85934	9.01447	8.83236	8.762
	IT6_06440	srpH	serine acetyltransferase	870	9381.33	327.931	8995	294.324	6595.33	291.271	3933	273.156	8.36164	8.20615	8.19116	8.09885
	IT6_06450	aroE	shikimate dehydrogenase	888	4796.67	163.607	5739.33	182.019	4793	207.496	2832.67	190.73	7.36288	7.51585	7.70388	7.58293
	IT6_06455	dnaA	chromosomal replication initiator protein DnaA	1368	10587.7	233.697	14537.7	302.165	10593	297.655	7324.67	321.617	7.87465	8.24396	8.22234	8.33368
	IT6_06460	dnaN	DNA polymerase III subunit beta	1116	34451.3	934.506	34650.7	892.839	26199.3	902.194	19180.3	1026.06	9.8696	9.80387	9.81889	10.0043
	IT6_06485		RNA ligase	1104	3627	98.9612	3341.67	83.3509	2988.33	104.022	1570.67	84.6753	6.6433	6.39833	6.71455	6.42081
	IT6_06495	purA	adenylosuccinate synthase	1269	16150.7	383.777	13331.7	296.849	10707.7	324.215	6792	319.608	8.58788	8.21844	8.34525	8.32467
	IT6_06525	kamA	KamA family radical SAM protein	1185	40021.7	1025.49	38138	921.423	35706	1157.77	24291.7	1223.19	10.0035	9.84928	10.1784	10.2576
	IT6_06560	mutL	DNA mismatch repair endonuclease MutL	1788	22679	385.056	19098.7	303.173	14931.7	320.877	10296.7	345.646	8.59267	8.24875	8.33036	8.43732
	IT6_06565	ychF	redox-regulated ATPase YchF	1101	8156	223.91	9638.33	249.521	7514.67	262.324	6512	355.382	7.81321	7.96879	8.04069	8.47728
	IT6_06580	degT	DegT/DnrJ/EryC1/StrS family aminotransferase	1197	4860	122.745	5849.33	137.815	4451.33	142.893	2761.33	136.116	6.95122	7.11702	7.16885	7.09925
	IT6_06660	recN	DNA repair protein RecN	1674	8129	146.65	8339.33	138.817	6740.33	154.738	3896.33	137.483	7.20603	7.1274	7.28298	7.11356
	IT6_06685	hisI	phosphoribosyl-AMP cyclohydrolase	438	19394	1343.7	15802.3	1036.45	12964.7	1137.3	12464	1709.16	10.3931	10.0188	10.1527	10.7399
	IT6_06760	alr	alanine racemase	1164	4962.67	128.944	5626	136.358	4060.67	134.066	2858.33	146.667	7.02175	7.1018	7.07752	7.20621
	IT6_06790	metG	methionine--tRNA ligase	1521	14672.3	291.257	19009.7	355.103	14194.3	358.665	10093.3	397.883	8.19109	8.47615	8.49051	8.63982
	IT6_06800	hisS	histidine--tRNA ligase	1221	27464.7	677.08	22140.7	517.666	18436.3	580.195	11771.7	582.005	9.40531	9.01866	9.18288	9.18737
	IT6_06805	aspS	aspartate--tRNA ligase	1803	21763.3	363.134	17363	274.755	12236.3	260.806	8975	298.579	8.50832	8.10725	8.03235	8.22679
	IT6_06810	pykF	pyruvate kinase	1422	22034.3	466.289	17942	359.988	12043	325.434	8532	357.544	8.86817	8.49581	8.35065	8.48601
	IT6_06910	gppA	exopolyphosphatase	1002	6097.67	184.42	6670.67	189.648	4873.67	186.939	3774.33	227.285	7.53465	7.57477	7.55412	7.8347
	IT6_06930	mutS	DNA mismatch repair protein MutS	2502	8786.33	106.507	9983.33	110.704	7505	115.285	4868	114.613	6.74829	6.80353	6.86152	6.85317
	IT6_07020	thdF	tRNA uridine-5-carboxymethylaminomethyl(34) synthesis GTPase MnmE	1326	3273.67	74.7258	4165.67	87.1273	2695	78.1208	2072.67	92.769	6.24271	6.46152	6.30599	6.55104
	IT6_07095	gyrB	DNA topoisomerase (ATP-hydrolyzing) subunit B	2526	60387.7	720.58	68776.7	775.309	58013.3	882.496	41902	995.771	9.49502	9.60049	9.78708	9.96112
	IT6_07100	gyrA	DNA gyrase subunit A	2610	51092.7	588.951	60910	665.131	46595.7	686.02	36405.3	833.012	9.20445	9.37966	9.42421	9.70392
	IT6_07105	sua	threonylcarbamoyl-AMP synthase	972	4042.67	125.716	4972.33	142.469	3302	130.542	2147	130.933	6.98545	7.1646	7.03938	7.04366
	IT6_07110	fmt	methionyl-tRNA formyltransferase	963	5179.67	163.167	5237.33	154.704	4145.33	165.418	3233	201.141	7.35902	7.28266	7.37867	7.65922
	IT6_07155	gltX	glutamate--tRNA ligase	1335	5908.67	133.556	6285	132.821	4888	140.728	3198	144.352	7.07206	7.06416	7.14698	7.18341
	IT6_07165	glgC	glucose-1-phosphate adenylyltransferase	1308	8048.67	186.474	8725.67	187.859	6342.67	186.34	3855.33	175.491	7.55055	7.56116	7.54951	7.46345
	IT6_07185	aroC	chorismate synthase	1098	29341.3	814.317	25132.3	653.738	19391	678.467	14457	785.069	9.67122	9.35477	9.40826	9.61851
	IT6_07190	aroK	shikimate kinase	528	4688	269.749	4455	236.074	3900	283.76	1786	201.238	8.08081	7.8892	8.1536	7.65991
	IT6_07195	proC	pyrroline-5-carboxylate reductase	870	3516.33	122.877	3626.67	116.005	2698.67	119.213	1453	98.7744	6.95277	6.87042	6.90945	6.6406
	IT6_07230	rpiB	ribose 5-phosphate isomerase B	447	4189	283.496	5957.33	380.65	4378	376.375	2875.67	382.998	8.15227	8.57611	8.55986	8.58495
	IT6_07235	gnd	NADP-dependent phosphogluconate dehydrogenase	1416	16849.7	361.989	18516.3	372.857	21634.7	587.155	12746.7	541.79	8.50378	8.54634	9.20005	9.08425
	IT6_07245	ilvE	branched-chain-amino-acid transaminase	876	6008.67	207.788	6973.33	224.064	5130.67	225.035	3712	252.699	7.70589	7.81419	7.8204	7.98698
	IT6_07260	tyrA	prephenate dehydrogenase/arogenate dehydrogenase family protein	858	3404.33	120.236	4420.67	145.335	3480	155.937	2364.67	162.633	6.92167	7.19313	7.29404	7.35432
	IT6_07265	hisC	histidinol-phosphate transaminase	1125	6953.33	186.714	8327	209.556	5971.67	204.003	4091	216.313	7.55239	7.71806	7.6795	7.76363
	IT6_07275	nuoB	NADH-quinone oxidoreductase subunit B	513	139418	8253.35	115590	6441.05	103552	7756.69	73048.7	8557.03	13.0109	12.6533	12.9214	13.0631
	IT6_07280	nuoC	NADH-quinone oxidoreductase subunit C	645	27590.7	1295.9	40017	1766.1	24885.3	1482.95	8043.67	742.99	10.3409	10.7872	10.5352	9.53914
	IT6_07285	nuoD	NADH dehydrogenase (quinone) subunit D	1257	306632	7451.28	264753	6025.33	184659	5644.28	116586	5548.11	12.8635	12.5571	12.4628	12.438
	IT6_07290	nuoE	NAD(P)H-dependent oxidoreductase subunit E	522	8183.33	475.222	9132.33	499.374	7410.33	545.567	4393	497.201	8.89549	8.96686	9.09426	8.96058
	IT6_07295	nuoF	NADH-quinone oxidoreductase subunit NuoF	1365	46409.7	1031.82	45175.3	945.798	35197.7	990.928	22629.3	994.788	10.0124	9.88691	9.95409	9.95969
	IT6_07300	nuoG	NADH-quinone oxidoreductase subunit G	1695	35585.3	635.827	35474	596.171	28895	655.136	19094.7	677.9	9.31476	9.222	9.35785	9.40705
	IT6_07305	nuoH	NADH-quinone oxidoreductase subunit H	1128	11973	320.429	14558.3	367.055	9497	323.534	5880.67	313.472	8.32836	8.52378	8.34222	8.29679
	IT6_07330	miaA	tRNA (adenosine(37)-N6)-dimethylallyltransferase MiaA	999	8319.33	251.942	8320.33	234.42	6786.67	261.085	3770.67	223.607	7.98266	7.8791	8.03389	7.81126
	IT6_07350	rpoD	RNA polymerase sigma factor RpoD/SigA	864	22054	764.733	19186.7	634.302	16991.7	755.77	10174.3	714.726	9.5807	9.3113	9.56371	9.48326
	IT6_07355	cysK	cysteine synthase A	969	52894.3	1652.04	45461	1346.41	38266	1517.03	18166.7	1137.39	10.6909	10.396	10.568	10.1528
	IT6_07430	mcsB	protein arginine kinase	1098	32873	906.873	37334.3	971.759	25225.3	882.869	16930.3	926.529	9.82635	9.92594	9.78769	9.85725
	IT6_07435	hisD	histidinol dehydrogenase	1281	28271	670.423	28129.7	629.098	20965.3	628.856	15505.3	723.065	9.39108	9.29943	9.29888	9.49998
	IT6_07440	guaA	glutamine-hydrolyzing GMP synthase	1563	15583	302.317	16041.3	292.8	13337	327.899	9444	358.129	8.24468	8.19869	8.3615	8.48836
	IT6_07445	guaB	GuaB3 family IMP dehydrogenase-related protein	1176	31003.7	800.647	30098.7	731.18	24197.3	790.713	20314.7	1049.68	9.64682	9.51605	9.62883	10.0371
	IT6_07495	glgP	Glycogen phosphorylase	2520	17367.3	208.999	15458	172.761	19442.3	296.467	9974.33	236.422	7.71424	7.44096	8.21658	7.89131
	IT6_07505	metE	5-methyltetrahydropteroyltriglutamate--homocysteine S-methyltransferase	2346	38177	494.251	36464.3	444.694	31323.7	513.028	22486	578.052	8.95202	8.79991	9.0057	9.17755
	IT6_07515	gppA	Ppx/GppA family phosphatase	1482	7532.33	154.024	10158.7	193.786	7639.33	198.126	6214.33	249.085	7.27635	7.60575	7.63754	7.96627
	IT6_07520	zwf	glucose-6-phosphate dehydrogenase	1518	8426.33	169.651	9041	168.202	12503.7	316.515	5969.33	233.061	7.4149	7.4026	8.31068	7.87074
	IT6_07545	rluA	RluA family pseudouridine synthase	807	2817.33	106.026	5702.67	198.71	3148.33	149.886	3630	267.835	6.74181	7.64176	7.23732	8.07058
	IT6_07570	dinG	DNA helicase	2022	11551.7	171.513	12929	180.884	8101.33	153.969	5074.33	149.362	7.43056	7.50688	7.27583	7.23229
	IT6_07600	fbaA	Fructose-bisphosphate aldolase	975	19269.7	600.748	12499	366.897	9848.33	388.235	7803.33	483.12	9.23302	8.52316	8.6045	8.91922
	IT6_07615	argAB	amino-acid N-acetyltransferase	1287	7392.67	173.948	7515	165.833	6265	187.092	4325.67	200.743	7.45079	7.38226	7.55529	7.65637
	IT6_07700		septum formation initiator family protein	363	5232.33	434.749	6193	487.056	4618	488.991	3113	517.535	8.76736	8.9309	8.93661	9.0183
	IT6_07705	eno	phosphopyruvate hydratase	1281	22449	529.654	28530	639.052	22846.3	685.503	16378.7	768.965	9.05163	9.32205	9.42312	9.58865
	IT6_07775	prpC	citrate synthase/methylcitrate synthase	1128	10564	283.496	11114	277.999	7204.67	245.456	5873	310.116	8.15226	8.12411	7.94518	8.28131
	IT6_07880	rpsB	30S ribosomal protein S2	732	63211.7	2607.47	74649.3	2924.31	51760	2717.62	32016.7	2649.87	11.349	11.5144	11.4087	11.3723
	IT6_07885	tsf	translation elongation factor Ts	603	14935.3	748.772	14608.7	691.386	10870.3	692.72	7993	789.838	9.55031	9.43543	9.43821	9.62724
	IT6_07910	ileS	isoleucine--tRNA ligase	2739	19570.3	215.293	20442.7	211.535	14721.3	206.552	9508.33	207.692	7.75684	7.73155	7.69733	7.70523
	IT6_07915	pheS	phenylalanine--tRNA ligase subunit alpha	1056	6557.67	187.336	7747.67	205.712	5302.67	192.958	3236	180.875	7.55717	7.69148	7.5996	7.5068
	IT6_07920	resB	cytochrome C biogenesis protein ResB	1911	14986.3	236.772	14696.7	218.288	10268.7	206.495	6331	198.177	7.89343	7.77668	7.69693	7.6379
	IT6_07965	sdhC	succinate dehydrogenase cytochrome b subunit	693	2830	123.235	7143.33	294.567	3813.67	211.509	3363.33	292.652	6.95693	8.20734	7.73138	8.19796
	IT6_07970	sdhA	fumarate reductase/succinate dehydrogenase flavoprotein subunit	1917	12812.3	203.148	54669.3	816.695	36544	732.832	22655.7	704.932	7.67347	9.67542	9.51931	9.46339
	IT6_07975	sdhB	succinate dehydrogenase/fumarate reductase iron-sulfur subunit	765	2249.67	89.2347	8134.33	304.652	6239.33	313.465	4234.67	332.599	6.49561	8.25575	8.29675	8.38197
	IT6_07985	pstB	phosphate ABC transporter ATP-binding protein	741	1440	58.7512	1853.67	69.7646	1369.33	71.018	900.333	71.0337	5.90089	6.14496	6.17029	6.1706
	IT6_07990	pstA	phosphate ABC transporter permease PstA	837	3106	112.135	3868.67	128.968	2765	126.952	1651.33	116.598	6.8219	7.02201	6.99946	6.87772
	IT6_07995	pstC	phosphate ABC transporter permease subunit PstC	969	2370.33	73.9934	3083.33	87.9341	2165.33	85.8758	1114	67.6591	6.22869	6.47466	6.44088	6.10138
	IT6_08000	pstS	phosphate ABC transporter substrate-binding protein PstS	1128	4678	125.666	6089.67	152.375	4221.67	143.836	2341.33	123.664	6.98489	7.26092	7.17827	6.9619
	IT6_08035	leuS	leucine--tRNA ligase	2469	34874	428.39	30974.7	358.473	25498.7	396.9	16783	405.06	8.74614	8.48974	8.63626	8.66555
	IT6_08040	tldD	TldD/PmbA family protein	1344	5223	117.379	5795	122.446	3707	106.013	2879	127.169	6.88727	6.94773	6.74164	7.0019
	IT6_08045	tldD	TldD/PmbA family protein	1584	9964.67	190.58	11059.3	198.907	9230.33	223.929	6411.33	243.046	7.5818	7.64318	7.81333	7.93101
	IT6_08050	argE	ArgE/DapE family deacylase	1242	100396	2451.86	89715	2069.64	76829.7	2377.06	52004.3	2501.18	11.2602	11.0159	11.2156	11.289
	IT6_08145	rpmE	50S ribosomal protein L31	243	2181	270.588	3292	388.973	2241.33	354.534	1267	313.917	8.08527	8.60723	8.47384	8.29883
	IT6_08170	nth	endonuclease III	699	7656.33	331.183	8892	364.603	7370.67	405.251	4419.33	375.852	8.37583	8.51413	8.66623	8.55786
	IT6_08175	rimO	30S ribosomal protein S12 methylthiotransferase RimO	1338	13081.3	295.686	14243.7	302.914	10849	311.612	6152.67	276.778	8.21279	8.24752	8.28823	8.11779
	IT6_08185	ftsK	DNA translocase FtsK	2451	19003.7	234.618	21952.3	253.833	15629.7	245.058	9927.33	241.674	7.8803	7.99341	7.94285	7.92287
	IT6_08205	his	histidinol-phosphatase HisJ family protein	789	6438	247.614	6692	238.494	4741.67	230.874	3334.67	254.13	7.95776	7.90385	7.8572	7.99509
	IT6_08220	rho	transcription termination factor Rho	1455	37746	779.322	50808.7	1004.62	36456.7	962.732	26635.3	1092.05	9.60793	9.97387	9.91249	10.0941
	IT6_08240	rbfA	30S ribosome-binding factor RbfA	351	1520	129.4	1554	126.336	1133	124.046	911.333	156.811	7.02679	6.9925	6.96631	7.30205
	IT6_08245	infB	translation initiation factor IF-2	2088	74387.7	1076.26	70967	971.89	55045	1012.94	39287.3	1132.12	10.0731	9.92613	9.98575	10.1461
	IT6_08250	nusA	transcription termination factor NusA	1323	34835	792.597	42021.3	904.109	28080.7	815.637	17439.3	788.591	9.63226	9.82195	9.67355	9.62496
	IT6_08275	rpoE	sigma-70 family RNA polymerase sigma factor	615	16261.3	801.961	16951	785.684	11696.3	730.959	6081.67	589.56	9.64919	9.61964	9.51562	9.20594
	IT6_08295	rpsU	30S ribosomal protein S21	186	8004	1297.17	9464.33	1471.96	7432.33	1535.65	5260.67	1728.89	10.3423	10.5245	10.5856	10.7565
	IT6_08310	deoC	deoxyribose-phosphate aldolase	645	1026.33	48.1228	1502	64.2668	897.667	53.4923	638.667	58.9029	5.61832	6.02828	5.76798	5.90455
	IT6_08470	frr	ribosome recycling factor	561	17566.7	949.945	16381.3	834.857	12669	867.637	10312.3	1116.45	9.89322	9.70711	9.76261	10.126
	IT6_08480	dadA	FAD-binding oxidoreductase	1134	6961.33	185.426	7158	178.25	4953	167.846	3374.33	177.042	7.54246	7.48583	7.39957	7.47608
	IT6_08520	mtrA	amino acid permease	1359	3590	79.7363	4585.67	92.3523	2732.33	77.2512	1566	68.1765	6.33515	6.54461	6.29004	6.11221
	IT6_08575	rpoE	RNA polymerase sigma factor	528	5848.67	331.294	4440.33	237.595	4381	318.895	680.333	80.1251	8.37632	7.89842	8.32146	6.34208
	IT6_08665	trpE	anthranilate synthase component I	1485	8476.67	172.528	8369.33	158.304	5891	152.417	3767	151.511	7.43903	7.31564	7.26131	7.25277
	IT6_08670	trpG	aminodeoxychorismate/anthranilate synthase component II	579	2704	140.949	3231.33	157.789	2688	178.42	1616.33	164.908	7.14923	7.31097	7.48719	7.37424
	IT6_08735	ilvH	acetolactate synthase small subunit	474	15042.3	965.211	15640.7	950.985	12047	976.578	9073.67	1141.55	9.9162	9.8948	9.93307	10.158
	IT6_08740	ilvC	ketol-acid reductoisomerase	1035	34208.3	1003.76	32518.7	897.892	27696	1028.27	19215	1105.87	9.97263	9.812	10.0074	10.1123
	IT6_08745	leuA	2-isopropylmalate synthase	1524	40532.7	803.97	42149.7	791.315	32358.3	815.918	23301.7	914.104	9.65279	9.62993	9.67405	9.83779
	IT6_08825		translation initiation factor IF-1	210	4307.67	617.97	5021.33	685.33	4130	755.677	2819	809.399	9.27373	9.42276	9.56353	9.66249
	IT6_08835	serS	serine--tRNA ligase	1266	8824.33	211.053	8443.67	189.291	6775	205.634	4978.33	238.285	7.72828	7.57207	7.69093	7.90259
	IT6_08845	rodA	rod shape-determining protein RodA	1182	10215.3	261.027	11386	273.534	7789.33	253.238	5005.67	250.793	8.03357	8.10084	7.99004	7.97609
	IT6_08850	ftsI	penicillin-binding protein 2	2028	17303.7	258.383	17394.7	244.218	11452.3	217.052	7490.33	219.444	8.01894	7.93792	7.76853	7.78427
	IT6_08860	mreC	rod shape-determining protein MreC	912	7770.33	257.689	8160	255.192	5377	226.664	4073	270.295	8.01508	8.00108	7.83076	8.08372
	IT6_08865	mreB	Rod shape-determining protein mreB	1032	32485.3	954.897	30100	833.38	21692.3	807.687	14679	847.456	9.90071	9.70456	9.65944	9.7287
	IT6_08870	aroD	type I 3-dehydroquinate dehydratase	708	3362.33	143.304	3607.33	143.256	2827.33	153.454	1644	137.46	7.17296	7.17248	7.27103	7.11333
	IT6_08880	pheA	chorismate mutase	822	7236.33	265.282	8618	297.945	6780.33	317.048	4095.67	297.928	8.05681	8.22374	8.3131	8.22366
	IT6_08885	trpS	tryptophan--tRNA ligase	972	14137.3	438.574	17747.3	521.055	12515.7	494.747	6887.33	424.316	8.77996	9.02806	8.95346	8.73239
	IT6_08920	ligA	NAD-dependent DNA ligase LigA	2061	5736.67	84.5234	6309	85.2209	4398.33	82.0292	3006.67	86.2172	6.41825	6.42997	6.37555	6.44654
	IT6_08930	gatB	Asp-tRNA(Asn)/Glu-tRNA(Gln) amidotransferase subunit GatB	1458	16722	349.992	18309.7	357.53	13494	355.663	9485	388.403	8.4553	8.48595	8.47842	8.60512
	IT6_08935	gatA	Asp-tRNA(Asn)/Glu-tRNA(Gln) amidotransferase subunit GatA	1461	14863.7	309.863	16834	328.863	12013	315.973	6922.67	283.014	8.28013	8.36572	8.30822	8.14982
	IT6_08940	gatC	Asp-tRNA(Asn)/Glu-tRNA(Gln) amidotransferase subunit GatC	288	7290.33	770.725	7771.33	776.888	6212.33	829.072	4023.67	856.327	9.59194	9.60342	9.69709	9.7437
	IT6_08945	proS	proline--tRNA ligase	1539	12526.7	249.189	12176	223.553	9435.33	235.566	7086	275.692	7.96688	7.81091	7.8861	8.11214
	IT6_08965	fbp	fructose-1,6-bisphosphatase I / sedoheptulose-1,7-bisphosphatase	1071	38002.3	1079.65	34191.3	910.297	27920	1001.71	13976	780.476	10.0777	9.83178	9.96969	9.61006
	IT6_08970	prkB	phosphoribulokinase	876	16734.7	580.219	14039.3	459.899	10746	471.456	6784	467.282	9.18294	8.84831	8.88403	8.87123
	IT6_09035	queA	tRNA preQ1(34) S-adenosylmethionine ribosyltransferase-isomerase QueA	1014	1541	45.9268	1973.33	53.7056	1447.67	54.8723	830.667	48.1703	5.55234	5.77362	5.80406	5.61971
	IT6_09075	dnaX	DNA polymerase III subunit gamma/tau	1791	20657.3	348.376	26335.7	418.921	18236.7	391.273	11763.7	396.027	8.44864	8.71398	8.61571	8.63309
	IT6_09125	ftsY	signal recognition particle-docking protein FtsY	846	8352	298.65	8315.33	279.969	6212	282.174	3385.33	237.9	8.22714	8.13427	8.14554	7.90026
	IT6_09170	holB	DNA replication protein	876	5247.67	181.494	6220.67	199.013	3869.33	169.773	2758	186.811	7.5117	7.64395	7.41593	7.55314
	IT6_09180	cysS	cysteine--tRNA ligase	1410	9222.67	197.966	11203.3	226.063	7234.33	197.15	4951.33	211.404	7.63638	7.82695	7.63045	7.73067
	IT6_09185	lpd	NAD(P)-binding protein	1428	5862.67	123.882	7213.33	142.216	4655	125.273	3307.67	136.828	6.96442	7.16204	6.9804	7.10673
	IT6_09240		3-isopropylmalate dehydrogenase	1113	8845.67	241.08	10652.7	272.827	7126	246.039	4368.67	234.876	7.91934	8.09712	7.9486	7.88188
	IT6_09260	dsbG	protein-disulfide isomerase	1053	4596.33	131.365	5396.67	145.459	3781.67	138.016	1988.67	111.557	7.04838	7.19436	7.11911	6.81451
	IT6_09305	nfi	endonuclease V	693	809.667	35.305	1187	46.7618	717	39.7724	421.667	36.2068	5.1821	5.57778	5.34952	5.21749
	IT6_09680	tyrS	tyrosine--tRNA ligase	1161	8326.33	217.324	7123.33	173.416	5076	167.996	4272	219.917	7.77033	7.44639	7.40084	7.78736
	IT6_09695	leuB	3-isopropylmalate dehydrogenase	1143	9308	246.937	9596.33	238.599	6321	212.489	4343.67	228.017	7.95383	7.90448	7.73802	7.83931
	IT6_09700	leuD	3-isopropylmalate dehydratase	552	4531.67	248.735	4365	225.943	3312.33	230.69	2307.33	249.238	7.96425	7.82619	7.85605	7.96716
	IT6_09705	pyrB	aspartate carbamoyltransferase catalytic subunit	954	3737	119.04	3996	117.663	2765.33	111.387	1706.67	106.134	6.90737	6.89072	6.81233	6.74328
	IT6_09710	pyrC	dihydroorotase	1314	7913.67	183.158	8184	175.456	6198.33	181.266	4198.33	191.226	7.5248	7.46317	7.5099	7.58666
	IT6_09720	trpD	anthranilate phosphoribosyltransferase	1077	6709.67	189.378	7696	201.021	5376.33	191.838	3443.33	191.942	7.57273	7.65836	7.59125	7.59202
	IT6_09765	dnaG	DNA primase	1791	22570	379.409	26688.7	426.52	17617.3	378.011	12150.3	406.749	8.57141	8.73985	8.56609	8.67154
	IT6_09770	sigA	RNA polymerase sigma factor RpoD	1875	44501	718.793	56120.7	858.135	40945.7	839.175	29898.3	962.747	9.49144	9.74674	9.71455	9.91251
	IT6_09780	valS	valine--tRNA ligase	2646	35158	402.389	36329.3	391.247	24502	355.809	16577.7	378.529	8.65603	8.61562	8.47901	8.56807
	IT6_09840	potE	amino acid permease	1299	2746	63.7532	3705	78.2187	2369.33	70.1053	1533.67	69.6578	6.01688	6.30777	6.15188	6.14278
	IT6_09855	amiC	N-acetylmuramoyl-L-alanine amidase	792	3998.33	152.767	5579	198.7	3178	154.194	2032.33	151.428	7.2646	7.64169	7.27793	7.25199
	IT6_09890		GIY-YIG nuclease family protein	525	1798	103.323	2306.67	122.889	1679.67	122.991	1042.33	118.79	6.70491	6.9529	6.95409	6.90437
	IT6_09975	zwf	glucose-6-phosphate dehydrogenase	1569	20633	400.325	27710.7	504.581	18015.3	441.277	14584	550.2	8.64863	8.9818	8.78881	9.10643
	IT6_09980	nagB	6-phosphogluconolactonase	687	2827	124.73	4176.33	171.734	3275.67	183.285	2262.67	194.937	6.97419	7.43241	7.5258	7.61425
	IT6_10100	asd	aspartate-semialdehyde dehydrogenase	999	9733.67	294.366	10093	287.236	6742.33	259.393	5564.67	335.69	8.20636	8.17111	8.02455	8.39528
	IT6_10125	bioA	adenosylmethionine--8-amino-7-oxononanoate transaminase	1401	3540.33	76.644	4462.67	88.6935	2758	75.6693	1842	77.369	6.2788	6.48693	6.26058	6.29221
	IT6_10160	argS	arginine--tRNA ligase	1746	18792.7	326.489	20466.7	334.311	13994	307.964	9588.33	330.715	8.3553	8.38936	8.2713	8.3738
	IT6_10165	rpsT	30S ribosomal protein S20	270	10412.7	1161.43	12293.3	1310.6	7811.33	1112.05	4436	978.551	10.1829	10.3571	10.1203	9.93598
	IT6_10180	rpsM	30S ribosomal protein S13	396	74065.7	5662.91	73340	5297.98	50209.3	4872.36	26888.7	4147.27	12.4676	12.3715	12.2507	12.0183
	IT6_10185	rpsK	Ribosomal protein S11	372	41906.7	3407.48	36029.3	2769.36	31188.7	3221.26	23773.7	3840.79	11.7349	11.4359	11.6539	11.9076
	IT6_10190	rpsD	30S ribosomal protein S4	609	33278.7	1651.31	30169.7	1416.15	21528.3	1358.43	14753	1452.59	10.6903	10.4688	10.4088	10.5054
	IT6_10195	rpoA	DNA-directed RNA polymerase subunit alpha	987	44806.3	1372.56	39545	1149.29	29364.3	1143.35	23011	1394.69	10.4237	10.1678	10.1603	10.4468
	IT6_10200	rplQ	50S ribosomal protein L17	399	3398.33	256.85	3827.33	275.385	2807.33	270.41	2476.33	374.411	8.01039	8.11053	8.08433	8.55233
	IT6_10205	ppk	polyphosphate kinase 1	2121	10580	151.128	11326.3	150.311	8011.33	145.17	5788.67	163.029	7.24914	7.24137	7.1915	7.35781
	IT6_10210		DNA recombination protein RmuC	1296	7279.33	170.202	7741.33	168.025	6304	186.935	3247.33	148.502	7.41956	7.40109	7.55409	7.22402
	IT6_10225	typA	translational GTPase TypA	1833	31684.7	521.039	31164	485.902	25905	543.082	16817.3	553.249	9.02801	8.92749	9.08768	9.11439
	IT6_10250	ctaA	cytochrome oxidase biogenesis protein CtaA, partial	1056	2553	72.9219	3283.33	86.412	1876	68.2941	1297.33	72.6568	6.20793	6.44976	6.11466	6.20275
	IT6_10295	mraZ	division/cell wall cluster transcriptional repressor MraZ	438	21181.3	1466.05	18630.7	1214.81	16435.3	1442.22	13073	1806.56	10.5187	10.2477	10.4951	10.8198
	IT6_10310	ftsI	stage V sporulation protein D (sporulation-specific penicillin-binding protein)	1812	18771.3	313.909	16096.7	251.418	13228.7	280.599	10934	363.014	8.29879	7.97967	8.1375	8.50785
	IT6_10315	murE	UDP-N-acetylmuramoyl-L-alanyl-D-glutamate--2,6-diaminopimelate ligase	1506	15432.3	309.724	16392	310.144	12300.7	313.866	8316	330.207	8.27949	8.28144	8.29859	8.37159
	IT6_10335	ftsW	cell division protein FtsW	1188	7742.33	197.103	8458.67	199.703	5595	180.956	2999.67	149.307	7.63011	7.64892	7.50744	7.23177
	IT6_10355	ftsQ	FtsQ-type POTRA domain-containing protein	870	4901.33	170.262	5968.67	193.202	3465.33	153.081	2178	149.654	7.42006	7.60142	7.26754	7.2351
	IT6_10360	ftsA	cell division protein FtsA	1233	7216	176.618	8448.67	195.544	5595.33	174.413	3517	171.086	7.47263	7.61871	7.45461	7.42698
	IT6_10365	ftsZ	Cell division GTPase FtsZ	1101	10402	285.383	11496.3	295.679	7551.33	263.593	5100.33	275.548	8.1618	8.21276	8.04763	8.11138

## Sheet: Suppl. Table 7
Table S7. Genes significantly upregulated (Fold change (FC) ≥ 2; False discovery rate (FDR) < 0.05) in 2-propanol and methane-grown cells.
Genes upregulated more than two-fold in 2-propanol-grown cells
GenBank Locus tag	Gene	Gene name	TPM		FC (2-propanol/methane)	Log2(FC)	FDR	Significant difference	Function	TCA cycle genes
			Methane	2-Propanol
IT6_00085		ABC transporter permease	197.554	1364.76	6.90829	-2.78833	1.70173e-114	Yes	Transmembrane transporter activity
IT6_00090		hypothetical protein	365.334	1577.04	4.31669	-2.10993	1.19312e-67	Yes
IT6_01455	sucD	succinate--CoA ligase subunit alpha	507.759	2277.09	4.48459	-2.16498	2.46915e-45	Yes	Energy production and conversion	Yes
IT6_01460	sucC	ADP-forming succinate--CoA ligase subunit beta	524.613	2084.41	3.97323	-1.99031	1.75251e-43	Yes	Energy production and conversion	Yes
IT6_01465		conserved protein of unknown function	299.619	938.572	3.13255	-1.64734	4.49624e-19	Yes
IT6_01540		Alpha/beta hydrolase superfamily protein	103.676	374.589	3.61306	-1.85322	1.36959e-31	Yes
IT6_01545	acnA	aconitate hydratase AcnA	292.436	657.425	2.2481	-1.1687	2.77828e-11	Yes	Energy production and conversion	Yes
IT6_01655	pdhC	pyruvate dehydrogenase complex dihydrolipoamide acetyltransferase	461.138	1222.52	2.65109	-1.40659	6.74765e-21	Yes	Energy production and conversion	Yes
IT6_01660	pdhD/ lpdA	Dihydrolipoyl dehydrogenase	256.989	734.199	2.85693	-1.51447	1.17272e-41	Yes	Energy production and conversion	Yes
IT6_03935		type 1 glutamine amidotransferase	134.942	277.834	2.05891	-1.04188	5.67997e-12	Yes	Amino acid transport and metabolism
IT6_05760		hypothetical protein	61.1984	139.314	2.27644	-1.18678	1.04412e-12	Yes
IT6_06745	sucA	2-oxoglutarate dehydrogenase E1 component	331.129	996.387	3.00906	-1.58931	4.14483e-46	Yes	Energy production and conversion	Yes
IT6_06750	sucB	2-oxoglutarate dehydrogenase complex dihydrolipoyllysine-residue succinyltransferase	386.755	1193.23	3.08523	-1.62538	5.23706e-40	Yes	Energy production and conversion	Yes
IT6_06755	odhL	dihydrolipoyl dehydrogenase	204.183	600.658	2.94177	-1.55668	1.10211e-37	Yes	Energy production and conversion	Yes
IT6_07370		conserved protein of unknown function	1241.59	2430.61	1.95765	-0.969126	8.48892e-15	Yes
IT6_07550		hypothetical protein	151.357	406.111	2.68313	-1.42392	1.2136e-16	Yes
IT6_07965	sdhC	succinate dehydrogenase cytochrome b subunit	123.235	294.567	2.39028	-1.25718	5.09409e-19	Yes	Energy production and conversion	Yes
IT6_07970	sdhA	fumarate reductase/succinate dehydrogenase flavoprotein subunit	203.148	816.695	4.0202	-2.00727	5.08146e-52	Yes	Energy production and conversion	Yes
IT6_07975	sdhB	succinate dehydrogenase/fumarate reductase iron-sulfur subunit	89.2347	304.652	3.41405	-1.77148	1.02202e-37	Yes	Energy production and conversion	Yes
IT6_07980		bile acid:sodium symporter family protein	110.389	233.752	2.11754	-1.08239	1.05373e-23	Yes	General function prediction only
IT6_09370	glcF	Glycolate dehydrogenase , iron-sulfur subunit	164.621	1111.22	6.75019	-2.75493	5.58777e-107	Yes	Energy production and conversion
IT6_09375	glcD	Glycolate oxidase subunit	93.7661	756.428	8.06718	-3.01206	7.76587e-109	Yes	Energy production and conversion
IT6_09380	gmcA	GMC family oxidoreductase large subunit	193.454	3789.19	19.5871	-4.29183	2.67873e-165	Yes	Energy production and conversion
IT6_09385	gmcB	GMC family oxidoreductase small subunit	46.1757	857.068	18.561	-4.2142	6.1407e-238	Yes
IT6_09390	gloA	Glyoxalase	115.264	1810.48	15.7072	-3.97336	1.06064e-148	Yes	Energy production and conversion
IT6_09395	pmoC3	methane monooxygenase	1118.61	34043.6	30.4339	-4.92761	7.42087e-302	Yes	Energy production and conversion
IT6_09400	pmoA3	methane monooxygenase	173.865	4085.08	23.4958	-4.55433	0	Yes	Energy production and conversion
IT6_09405	pmoB3	methane monooxygenase	164.929	3895.09	23.6168	-4.56174	0	Yes	Energy production and conversion
IT6_09410	pmoD	hypothetical protein A7Q10_03785	114.764	2148.02	18.7168	-4.22626	3.57157e-152	Yes	Energy production and conversion
IT6_09415	ppsA	phosphoenolpyruvate synthase	154.068	2531.08	16.4283	-4.03811	4.33865e-179	Yes	Carbohydrate transport and metabolism
IT6_09420		conserved membrane protein of unknown function	193.947	3171.52	16.3525	-4.03144	3.46067e-176	Yes
IT6_09425		IS1634 family transposase	195.283	420.754	2.15458	-1.10741	9.59305e-13	Yes	Replication, recombination and repair
Genes upregulated more than two-fold in methane-grown cells
GenBank Locus tag	Gene	Gene name	TPM		FC (methane/2-propanol)	Log2(FC)	FDR	Significant difference	Function	TCA cycle genes
			Methane	2-Propanol
IT6_00300	fdh	NAD-dependent formate dehydrogenase	196.684	53.0035	3.71078	1.89172	7.25103e-22	Yes	Energy production and conversion
IT6_00690	fdsB	formate dehydrogenase, beta subunit	928.624	384.545	2.41486	1.27194	2.71925e-22	Yes	Energy production and conversion
IT6_00695	fdsA	formate dehydrogenase subunit alpha	683.924	345.386	1.98017	0.985625	9.18566e-10	Yes	Energy production and conversion
IT6_01220		hypothetical protein	145.928	72.6207	2.00945	1.0068	1.02989e-06	Yes
IT6_02055	lptB	lipopolysaccharide export system ATP-binding protein	1506.62	716.442	2.10292	1.07239	3.68972e-14	Yes	General function prediction only
IT6_04385	citB	response regulator transcription factor	449.314	217.235	2.06833	1.04847	1.85871e-17	Yes	Signal transduction mechanisms
IT6_04390	smtA	SAM-dependent methyltransferase	296.191	145.65	2.03358	1.02402	3.60052e-20	Yes	RNA binding
IT6_04835	CbbR/LysR	LysR family transcriptional regulator	1111.4	558.342	1.99054	0.993159	1.93917e-07	Yes	Transcription
IT6_05630		TonB-dependent receptor	327.191	94.5289	3.46128	1.79131	3.1163e-07	Yes	Inorganic ion transport and metabolism
IT6_05715		outer membrane beta-barrel protein	1978.89	734.068	2.69579	1.43071	3.57772e-26	Yes
IT6_06870		conserved exported protein of unknown function	1116.63	511.445	2.18328	1.1265	6.27242e-19	Yes
IT6_09350	mtnK	methylthioribose kinase	111.748	51.6769	2.16243	1.11266	1.79614e-06	Yes	Carbohydrate transport and metabolism
IT6_09430	acoR	sigma-54-dependent Fis family transcriptional regulator	972.872	455.669	2.13504	1.09426	2.34265e-31	Yes	Transcription
IT6_09950	pmoC2	methane monooxygenase/ammonia monooxygenase subunit C	11730.4	1072.33	10.9391	3.45142	2.35905e-27	Yes	Energy production and conversion
IT6_09955	pmoA2	methane monooxygenase/ammonia monooxygenase subunit A	3008.13	309.875	9.70757	3.27911	1.39168e-97	Yes	Energy production and conversion
IT6_09960	pmoB2	methane monooxygenase	1465.37	196.162	7.47021	2.90115	4.52559e-129	Yes	Energy production and conversion
IT6_09965	pmoC4	methane monooxygenase/ammonia monooxygenase subunit C	2115.13	629.825	3.35829	1.74773	1.57132e-29	Yes	Energy production and conversion

## Sheet: Supp. Table 8 
Table S8. Identification of proteins of the C3 compounds-utilization gene cluster in publicly available verrucomicrobial methanotroph genomes.
Protein Name	Gene	Locus Tag in IT6	Amino acid sequence availability
			Methylacidiphilum							Methylacidimicrobium						Methylacidithermus
			Methylacidiphilum sp. IT6 (CP065957)	Methylacidiphilum sp. IT5 (CP065956)	Methylacidiphilum infernorum V4 (CP000975)	Methylacidiphilum sp. Phi (LXQC01)	Methylacidiphilum sp. Yel (LXQB01)	Methylacidiphilum kamchatkense Kam1 (CP037899)	Methylacidiphilum fumariolicum SolV (LM997411)	Methylacidimicrobium sp. B4 (CP066203)	Methylacidimicrobium tartarophylax 4AC (GCF_902143375.2)	Methylacidimicrobium cyclopophantes 3B (GCA_902143385.2)	Methylacidimicrobium fagopyrum 3C (GCA_000379365.1)	Methylacidimicrobium sp. LP2A (GCA_000526255.1)	Methylacidimicrobium thermophilum AP8 (GCA_902810725 )	Methylacidithermus pantelleriae NC (GCA_902810735)
(Fe-S)-binding protein	glcF	IT6_09370	WP_206826256.1	WP_206848417.1	WP_148205335.1	WP_134439090.1	WP_134391029.1	WP_052250393.1	WP_166791446.1	-	-	-	-	-	-	-
FAD-binding protein	glcD	IT6_09375	WP_206826265.1	WP_206847613.1	WP_012463932.1	WP_134439089.1	WP_134391030.1	WP_039720680.1	WP_009059727.1	-	-	-	-	-	-	-
GMC family oxidoreductase large subunit	gmcA	IT6_09380	WP_206826267.1	WP_206847612.1	WP_012463931.1	WP_134439088.1	WP_134391031.1	WP_039720681.1	WP_009059725.1	-	-	-	-	-	-	-
GMC family oxidoreductase small subunit	gmcB	IT6_09385	WP_134439087.1	WP_206847611.1	WP_012463930.1	WP_134439087.1	WP_134391032.1	WP_039720682.1	WP_009059724.1	-	-	-	-	-	-	-
VOC family protein	gloA	IT6_09390	WP_134439086.1	WP_206847610.1	WP_048810503.1	WP_134439086.1	WP_134391033.1	WP_039720683.1	WP_009059722.1	WP_206864113.1	WP_142659072.1	WP_142525542.1	WP_020494516.1	MAMLP_v1_10747	WP_202213941.1	MPANT_v1_10336
methane monooxygenase subunit gamma	pmoC3	IT6_09395	WP_134439085.1	WP_206847609.1	WP_012463927.1	WP_134439085.1	WP_134391034.1	WP_039720684.1	WP_009059720.1	-	-	-	-	-	-	-
methane monooxygenase subunit beta	pmoA3	IT6_09400	WP_134439084.1	WP_206847608.1	WP_012463926.1	WP_134439084.1	WP_134391035.1	WP_039720685.1	WP_009059718.1	-	-	-	-	-	-	-
methane monooxygenase	pmoB3	IT6_09405	WP_206826268.1	WP_206847607.1	WP_148205334.1	WP_134439083.1	WP_134391036.1	WP_039720686.1	WP_009059717.1	-	-	-	-	-	-	-
hypothetical protein	pmoD	IT6_09410	WP_206826270.1	WP_206847606.1	WP_048810247.1	WP_166792793.1	WP_166791964.1	WP_172616759.1	WP_134372724.1	-	-	-	-	-	-	-
phosphoenolpyruvate synthase	ppsA	IT6_09415	WP_206826272.1	WP_206847605.1	WP_012463924.1	WP_134439081.1	WP_134391038.1	(1341394..1343833)	WP_009059712.1	WP_206863146.1	WP_142659222.1	WP_142524181.1	WP_018290569.1	MAMLP_v1_20622	WP_202212980.1	-
hypothetical protein	orf1	IT6_09420	WP_206826274.1	WP_206848414.1	WP_012463923.1	WP_134439128.1	WP_134391039.1	WP_039720688.1	WP_134372730.1	-	-	-	-	-	-	-
Based on protein sequence, a minimum alignment coverage of 50% and a minimum alignment identity of 50% were used to identify orthologous genes between strain IT6, IT5, and other verrucomicrobial methanotrophs.
The amino acid sequences of all the strains are publicly available on NCBI database, while those of Methylacidimicrobium sp. LP2A and Methylacidithermus pantelleriae NC publicly available on the GenoScope database.
The amino acid sequence identifier indicates the presence of identical proteins in the NCBI database or GenoScope database.
The absence of identical proteins is indicated by (-). In cases where the gene was not annotated, but an open reading frame was found, the location on the genome is given between brackets (..) in red text.
The sequence identifier is written in a bracket along with the strain name.

## Sheet: Suppl. Table 9
	Table S9: RNA-Seq analysis of "Methylacidiphilum sp" IT6 grown under methane, 2-propanol, acetone, and acetol
	GenBank Locus tag	Gene	Product	Gene length	Methane-grown cells		2-Propanol-grown cells		Acetone-grown cells		Acetol-grown cells
					Unique reads	TPM	Unique reads	TPM	Unique reads	TPM	Unique reads	TPM
	IT6_00005		RNA polymerase sigma factor	579	3622	189.046	5051	248.526	3535.33	234.745	2677.67	279.059
	IT6_00010		hypothetical protein	519	4376	255.967	5407.67	296.662	3870.67	286.643	2600	298.107
	IT6_00015	acrB	efflux RND transporter permease subunit	3210	10594.3	99.3904	13748.3	119.61	8825.67	105.673	5664.67	104.968
	IT6_00020	acrB	efflux RND transporter permease subunit	3255	18553.3	171.927	24002	207.978	13857.3	163.614	8968.67	164.7
	IT6_00025		protein of unknown function	228	386.667	51.2397	715	85.7632	402	67.7233	281.333	74.5837
	IT6_00030	cirA	TonB-dependent receptor	2685	16698.3	187.843	21939	233.814	17170.3	245.805	7715	172.363
	IT6_00035	nrfG	tetratricopeptide repeat protein	777	16667.3	646.32	12091	446.399	10370.3	512.831	3762.67	288.94
	IT6_00040	pyrD	dihydroorotate dehydrogenase-like protein	1023	8302.33	245.385	7878	217.923	5977	224.539	3433.67	202.413
	IT6_00045	Csb1	CRISPR-associated protein	1245	3986	97.4993	3400.33	76.4511	2093.33	64.5957	805.667	37.9737
	IT6_00050	csb2	CRISPR-associated protein Csb2	1455	3753	78.2077	3879.33	73.9894	2328.33	61.4897	818	33.2515
	IT6_00055	csb1	cas3; CRISPR-associated endonuclease/helicase Cas3 [EC:3.1.-.- 3.6.4.-]	2955	7204.33	73.9055	8706.67	81.8093	5395.67	70.1541	2734.67	54.3713
	IT6_00060		hypothetical protein	960	1585.33	49.7859	2384	68.7901	1191	47.6638	849.667	52.6001
	IT6_00070	kefB	cation:proton antiporter	1155	2528.33	66.0782	3273.67	77.8334	2152.33	71.6157	1245	64.2332
	IT6_00075	dtd	D-tyrosyl-tRNA(Tyr) deacylase	441	1010.33	69.4773	1169	74.18	890	77.5356	415.667	54.7101
	IT6_00080	ccmA	ABC transporter ATP-binding protein	726	1560.67	64.9995	2568.33	99.0729	1513.67	80.1652	1045	84.9797
	IT6_00085		ABC transporter permease	792	5147.67	197.554	37875.3	1364.76	23516	1141.46	26687.3	2020.34
	IT6_00090		hypothetical protein	225	2717	365.334	12422	1577.04	7023.33	1200.18	6687.67	1787.73
	IT6_00095		DUF4337 domain-containing protein	564	1366.67	73.0204	1960.33	97.6606	1227	83.6507	801	86.1545
	IT6_00100		DUF4339 domain-containing protein	1413	7735.67	165.029	9894.67	197.999	7804.33	212.252	3668.67	157.695
	IT6_00105		hypothetical protein	216	2607	365.308	3000	398.357	2479	441.052	1193.33	332.176
	IT6_00110	mrp	Mrp/NBP35 family ATP-binding protein	1035	14806	430.953	18291.7	505.956	12749.3	473.395	9758.33	566.465
	IT6_00115	spoIVFB	site-2 protease family protein	642	4599	215.93	5129.67	224.236	3391.67	203.022	2281.67	211.187
	IT6_00120		DUF1343 domain-containing protein	1254	3017.33	72.4766	4143.67	92.2277	2972.33	91.1019	1763	83.1339
	IT6_00125	RelE	addiction module toxin RelE	354	842.667	71.8912	1064.67	84.8115	748.667	81.3322	523.667	89.3487
	IT6_00130	mdh	malate dehydrogenase	924	6232	205.302	5972	182.765	4894.33	203.574	3308.67	213.739
	IT6_00135		hypothetical protein	1149	3053.33	80.4202	3555	85.7884	2896.33	96.8901	1843.33	95.2327
	IT6_00140	yidH	putative membrane protein	402	837	62.9931	1039.33	72.4198	598	57.1843	451	66.025
	IT6_00145	aspC	pyridoxal phosphate-dependent aminotransferase	1092	18530.7	514.256	17920.3	468.182	12279.7	432.07	8754.33	476.518
	IT6_00150		nucleoside-diphosphate kinase	1170	15845	409.826	17694.3	432.271	11306	371.341	7619.33	391.904
	IT6_00155	tsaD	tRNA (adenosine(37)-N6)-threonylcarbamoyltransferase complex transferase subunit TsaD	1056	7585	217.226	7661.33	205.977	5574.67	202.892	3587.67	201.911
	IT6_00160	rfbB	SDR family oxidoreductase	939	9332.67	301.279	10217.7	310.668	6942.33	284.125	4371	279.901
	IT6_00165	kch	potassium channel protein	1032	6644	194.326	7187.67	197.909	5602	208.645	3607.33	209.312
	IT6_00170	rsfS	ribosome silencing factor	447	3398.33	229.55	4159	264.271	3127.33	268.88	1825	246.75
	IT6_00175	nadD	nicotinate (nicotinamide) nucleotide adenylyltransferase	612	4608	227.378	5481.33	255.305	4066	255.32	2296.67	224.623
	IT6_00185	glpX	class II fructose-bisphosphatase	1104	27469.3	752.817	30083.7	779.733	22581	785.966	16478	900.876
	IT6_00190	glpG	rhomboid family intramembrane serine protease	852	5935	209.523	7503.67	251.15	5038.67	227.364	3679	258.99
	IT6_00195	HtrA	protease/chaperone protein	1590	5606.67	106.652	6717.67	118.094	4505.33	108.889	2866.33	105.888
	IT6_00200	recG	ATP-dependent DNA helicase RecG	2082	6141.67	89.1381	7310.33	97.9783	4610.67	85.0996	2884	82.1304
	IT6_00205	rnhC	ribonuclease HIII	918	3331	110.071	3948.67	122.365	2443	102.28	1716.33	112.146
	IT6_00210	mutY	A/G-specific adenine glycosylase	1065	3635	103.261	4116.67	107.788	2656.33	95.8241	1613	90.0862
	IT6_00215	aroF	3-deoxy-7-phosphoheptulonate synthase	1068	44351	1259.84	51208	1370.83	36451.3	1311.53	28629.7	1617.89
	IT6_00220		protein of unknown function	186	1211.67	197.252	1686	260.497	1215.33	251.178	1279.67	415.981
	IT6_00230		conserved protein of unknown function	246	34864.7	4264.36	45629	5336.2	36338.7	5677.64	31824.3	7751.55
	IT6_00235		conserved protein of unknown function	222	1783.33	242.096	2653	340.959	1963.67	339.965	1540.33	409.01
	IT6_00240		DUF692 domain-containing protein	834	4911	178.284	6464.67	220.656	4366	201.21	3864.33	276.29
	IT6_00245		DUF2063 domain-containing protein	969	2621.33	81.8108	3508.67	101.544	2505.33	99.386	1806	111.412
	IT6_00250	arsC	Arsenate reductase	369	3458	282.179	4095.67	316.929	3196	332.875	1764.67	285.212
	IT6_00255		alanine--glyoxylate aminotransferase family protein	1122	9294	250.387	11359.3	289.861	8555.33	293.003	5111	272.788
	IT6_00260		glycosyltransferase family 4 protein	1158	2276.67	59.3561	2870	68.2804	1829.33	60.7001	1032.67	52.2409
	IT6_00265	gh	glycoside hydrolase family 57	1146	9613.67	255.713	9811	242.255	7225.33	242.268	5421.67	282.013
	IT6_00270	amyA	Alpha amylase, catalytic domain	966	3902.67	121.868	4614.67	135.079	4224	168.071	3092	191.176
	IT6_00275		hypothetical protein	210	2293.33	329.187	2880.33	392.468	2916.67	534.007	1822.33	518.567
	IT6_00280	gloA	lactoylglutathione lyase	414	1021.33	74.6115	1311.33	89.2069	866	80.4186	645	94.6002
	IT6_00285	vanZ	teicoplanin resistance protein VanZ	396	1353.33	103.26	1615.33	113.416	995.667	96.6499	759.333	115.434
	IT6_00290		hypothetical protein	1251	4286.67	103.549	6138	138.632	4590	141.016	3251.67	155.53
	IT6_00295	glpG	rhomboid family intramembrane serine protease	693	2166	94.1423	2231	88.0231	1595.33	88.4749	866	73.0318
	IT6_00300	FDH	NAD-dependent formate dehydrogenase	1197	7742.67	196.684	2324.67	53.0035	1775.33	57.0011	820.333	40.2044
	IT6_00305	hyaA	hydrogenase small subunit	1170	4231.33	110.17	5313.67	126.533	3375.33	110.858	2284	115.496
	IT6_00310	hyaB	nickel-dependent hydrogenase large subunit	1803	4442	74.7615	5758.67	88.4106	3900.33	83.1455	2772	91.0854
	IT6_00315	hyaC	Ni/Fe-hydrogenase, b-type cytochrome subunit	711	1380	58.5349	2020.33	77.3234	1102	59.5662	666.667	54.2399
	IT6_00320	HyaF	hydrogenase-1 operon protein HyaF	732	1136	47.0965	1480.33	55.4442	973	51.0851	665	53.6425
	IT6_00325		hypothetical protein A7Q10_04510	999	2139	64.588	2575.67	70.5496	1714	65.9636	940.333	55.0724
	IT6_00330	sixA	phosphohistidine phosphatase SixA	486	1888.67	117.322	2391.33	136.915	1603.67	126.805	985.333	118.125
	IT6_00335		conserved protein of unknown function	786	3558	136.781	4147.67	149.857	2725	133.281	1757.33	135.216
	IT6_00340		hypothetical protein	183	103.667	17.0333	139	21.2987	97.6667	20.5205	58.6667	19.4387
	IT6_00345	slp	starvation-inducible protein	462	749	48.9893	1026.67	61.1886	666.667	55.4647	398.667	50.7927
	IT6_00350	rfaG	glycosyltransferase	1269	3711.33	88.1748	3931.67	86.7091	3241.67	98.1849	1735	82.3745
	IT6_00355		protein of unknown function	486	725.667	45.2259	907.333	51.9826	492.333	38.9096	365.667	45.8304
	IT6_00360		protein of unknown function	168	63.6667	11.4563	94	15.7331	54	12.3574	33.6667	11.6289
	IT6_00365	wrbA	NAD(P)H:quinone oxidoreductase	612	4351.67	215.998	3916	181.247	3190	200.267	1961	191.9
	IT6_00370	sga	glycoside hydrolase family 15 protein	1836	4914.67	81.2901	5208.33	79.2256	3891	81.4399	2274.67	73.8952
	IT6_00375		conserved protein of unknown function	570	968	51.2338	1583.67	77.4976	999.333	67.3512	1119.33	114.414
	IT6_00385	lysS	lysine--tRNA ligase	1476	18803.3	387.335	20693.3	402.615	15298.3	398.314	10554.7	425.406
	IT6_00390	queD	6-carboxytetrahydropterin synthase QueD	363	1953.33	163.203	2173.33	171.085	1582	167.509	1001.33	168.035
	IT6_00395		aldo/keto reductase	933	7392	239.791	8843.67	267.958	6189	254.909	4530.33	290.343
	IT6_00400		DUF167 domain-containing protein	300	1492.33	150.442	1648.33	153.023	1253.33	160.619	1019.67	200.521
	IT6_00405		signal protein PDZ	864	5415.67	190.129	6183.33	202.449	3975.67	176.844	3195.67	220.088
	IT6_00410		conserved protein of unknown function	747	18894.7	763.33	15088	575.921	10974.3	564.669	6094.67	493.88
	IT6_00415		hypothetical protein	249	5020.33	605.583	4667	539.908	3649.67	563.186	2087.33	508.475
	IT6_00420	queE	7-carboxy-7-deazaguanine synthase	705	2953	126.095	3118	123.979	2246	122.442	1375	116.199
	IT6_00425	hcaD	N-acyl-L-homoserine lactone synthetase	1182	4659.67	119.295	5559.33	132.666	3647	118.619	2149	107.913
	IT6_00430	ispE	4-(cytidine 5'-diphospho)-2-C-methyl-D-erythritol kinase	867	3407.67	119.081	4540	148.764	2168.67	96.1212	1510.67	103.973
	IT6_00435	pyrF	orotidine-5'-phosphate decarboxylase	693	6554.67	285.896	6791.33	278.473	5122.33	284.056	2298	196.481
	IT6_00440	mpa	AAA family ATPase	1689	30016	538.446	23348	394.556	18816.7	428.106	14219.7	507.287
	IT6_00445	dop	proteasome accessory factor PafA2 family protein	1548	36308	709.839	31153.7	575.411	24780	615.16	18725.3	724.133
	IT6_00450	ubact	ubiquitin-like protein UBact	186	4543.67	736.891	5514.67	851.881	3914.67	808.754	2726	893.34
	IT6_00455	psmB	20S proteasome, alpha subunit	825	17255.7	632.97	16218	560.829	13079	609.172	11000.3	795.8
	IT6_00460	psmA	20S proteasome, alpha subunit	756	18599.7	741.877	18004.3	677.067	12494.7	635.11	8055.67	642.774
	IT6_00465	pafA	proteasome accessory factor PafA2 family protein	1389	32436.3	706.61	31194	645.17	24074.3	666.004	15704.3	669.309
	IT6_00470	ffh	signal recognition particle protein	1311	12635	290.625	12725.7	275.567	9139.33	267.875	6316.67	291.258
	IT6_00475	rpsP	30S ribosomal protein S16	267	12032	1359.86	11320.3	1219.08	8931	1285.56	6322	1406.86
	IT6_00480	trmD	tRNA (guanosine(37)-N1)-methyltransferase TrmD	717	22946.3	969.158	18502.3	741.346	13473	721.974	11311.3	953.922
	IT6_00485	rplS	50S ribosomal protein L19	342	11488	1015	11469	960.945	8934	1003.83	7157.33	1237.76
	IT6_00490	rnhB	Ribonuclease HII	690	8386.33	366.127	9691.33	402.896	6004.67	334.44	4983.33	430.618
	IT6_00495	YraN	YraN family protein	399	2278.67	171.422	2644.33	187.409	1665	160.391	1511.67	226.302
	IT6_00500		conserved membrane protein of unknown function	345	1346	117.035	1776	144.576	1069.33	119.119	871.333	151.014
	IT6_00505	obgE	GTPase ObgE	1095	15307.7	422.77	17515	454.889	12070	423.684	8236.67	453.819
	IT6_00510	rpmA	50S ribosomal protein L27	255	16762	1997.13	13328.7	1505.07	9958	1500.72	10048.3	2392.48
	IT6_00515	rplU	50S ribosomal protein L21	354	36598.3	3117.38	38468	3119.34	27330	2966.83	20092.7	3460.15
	IT6_00520	mipB	transaldolase	1338	7726.33	175.234	7862.67	166.549	5444	156.41	4934	222.342
	IT6_00525	rbcL	form I ribulose bisphosphate carboxylase large subunit	1461	173397	3611.85	133413	2609.76	107919	2838.14	63319	2612.73
	IT6_00530	rbcS	ribulose bisphosphate carboxylase small subunit	417	111305	8105.83	87535.7	6007.08	75535.3	6959.85	40908.3	5894.1
	IT6_00535	cbxXC	CbbX protein	948	48665	1556.95	37481	1130.32	31951.7	1295.06	19569	1237.62
	IT6_00540	udk	Uridine kinase	1023	31356.3	931.381	24965	697.16	22000.7	826.338	11633.3	680.984
	IT6_00545	tktB	transketolase 2, thiamin-binding	2046	123047	1834.28	92366.7	1295.81	75034	1408.98	47506	1389.15
	IT6_00550	phoE	histidine phosphatase family protein	603	5384.67	270.776	5318	249.832	4366.33	278.292	2580.67	255.834
	IT6_00555		Phosphatase/phosphohexomutase HAD superfamily	711	4450.33	188.229	4889.33	195.419	4059.33	219.445	2764.33	230.527
	IT6_00560		DUF488 domain-containing protein	369	2784.67	228.773	3064.33	234.519	2424.33	252.52	1689.33	275.324
	IT6_00565		conserved protein of unknown function	402	4838	362.051	5727	408.73	4755	454.542	3574.67	538.222
	IT6_00570	serA	D-3-phosphoglycerate dehydrogenase	1596	34266.3	652.343	36679.7	656.078	23623.3	568.768	18117	675.601
	IT6_00575	ArsR	Transcriptional regulator ArsR family	678	2236.67	99.4172	2746.33	114.044	1968.67	111.57	1287	114.108
	IT6_00580	greA	Transcription elongation factor GreA	1836	67631.7	1115.21	111167	1734.48	70548.7	1476.73	53031.7	1725.22
	IT6_00585		zinc ribbon domain-containing protein	303	3797	378.314	4761.67	448.815	3403	431.632	3309	650.477
	IT6_00590	napF	FeS-binding protein	243	2988.33	372.544	3331.33	391.961	2391.67	378.257	2380.33	578.864
	IT6_00595	moaD	Molybdopterin converting factor, small subunit	291	10950.3	1140.28	16220.7	1601.98	11632.7	1536.37	9372.33	1937.73
	IT6_00600	thrC	Threonine synthase	1239	12830	313.193	18151.7	415.508	11384	353.039	7863	374.047
	IT6_00605	cumB	Cytosine/adenosine deaminase	462	5978	391.342	5842	359.457	4263	354.595	3369.67	435.38
	IT6_00610	udgb	Type-5 uracil-DNA glycosylase	711	29352.7	1248.26	31339.3	1272.3	23329.3	1260.81	19195	1637.77
	IT6_00615		glutaredoxin	363	41440	3462.37	37461.3	2983	31413.3	3325.85	31080.7	5031.64
	IT6_00620	nfo	endonuclease IV	970	2332.33	72.8141	2733	78.4708	1836.67	72.8044	1149.67	70.9591
	IT6_00625		hypothetical protein	2442	7477.33	92.4694	8780.67	100.511	6447.33	101.471	3726	90.3567
	IT6_00630	glyQS	glycine--tRNA ligase	1374	31222	690.976	28590.3	591.791	22851.3	639.088	15947	689.456
	IT6_00635		conserved protein of unknown function	312	17850.3	1735.35	17543.3	1617.77	17607.3	2168.56	16260	3127.84
	IT6_00640		protein of unknown function	222	418	56.2057	634	78.2159	325	56.2641	245.333	65.2104
	IT6_00645	iorAB	Indolepyruvate ferredoxin oxidoreductase, alpha and beta subunits	3588	48333.3	408.239	47770.7	379.824	38988.3	417.559	25991	434.65
	IT6_00650		conserved exported protein of unknown function	207	19342.3	2821.97	15357	2138.27	15778.7	2929.46	15651	4508.16
	IT6_00655	pqqE	pyrroloquinoline quinone biosynthesis protein PqqE	1125	15613	417.636	19359.7	495.741	13770.3	470.402	8705.33	464.092
	IT6_00660	PqqD	pyrroloquinoline quinone biosynthesis protein PqqD	273	1355	149.237	1505	156.86	1038	146.068	541.667	116.921
	IT6_00665	pqqC	pyrroloquinoline-quinone synthase PqqC	792	6149.67	233.942	6967.33	251.327	4479.33	217.355	2188	165.974
	IT6_00670	pqqB	pyrroloquinoline quinone biosynthesis protein PqqB	897	12579.3	424.76	14733.7	469.365	10670	457.077	5454.67	363.118
	IT6_00675		pyrroloquinoline quinone precursor peptide PqqA	81	199.667	74.7358	194.667	69.2863	122.333	57.9708	58.6667	43.8171
	IT6_00680		beta-propeller fold lactonase family protein	1074	2444	68.608	3149	81.4393	2102	75.2269	1240.33	69.1305
	IT6_00685	fdsG	formate dehydrogenase, gamma subunit	471	2941.67	190.377	2171.67	131.849	1862.33	151.933	720.333	91.9882
	IT6_00690	fdsB	formate dehydrogenase, beta subunit	1569	47722.3	928.624	21265.7	384.545	17586	430.63	8751.33	336.583
	IT6_00695	fdsA	formate dehydrogenase, alpha subunit	2880	64244.3	683.924	34887.3	345.386	26383.7	352.017	12397.3	255.021
	IT6_00700	fdsD	formate dehydrogenase subunit delta	228	6306.67	848.064	3583	449.479	2559.67	431.346	1433	378.796
	IT6_00705	MPG	DNA-3-methyladenine glycosylase	609	11464.3	573.885	8650.33	404.219	5895.33	372.01	3037.67	299.805
	IT6_00710	coxA	Cytochrome c oxidase (B(O/a)3-type) chain I	1680	3424	61.5823	4412	71.6135	2715.33	62.1157	1550	54.4196
	IT6_00715	coxB	Cytochrome c oxidase (B(O/a)3-type) chain II	483	864.333	53.9788	1069	59.8452	690	54.8755	395.333	47.1588
	IT6_00720	dnr	Crp/Fnr family transcriptional regulator	747	1991	80.1491	2284	85.8284	1672.67	86.0509	1223.33	96.4486
	IT6_00725	erfK	L,D-transpeptidase	648	2831	132.263	3868	167.957	2544.33	150.924	1801.67	167.922
	IT6_00730		Predicted exporter of the RND superfamily	2805	17446.3	188.753	16361.3	165.142	10899.3	149.344	6711.33	144.099
	IT6_00735	mcrA	Restriction endonuclease, McrA/HNH family	621	11215	546.568	12673	584.937	8818.33	545.76	6469.67	636.952
	IT6_00740	glbN	Globin	552	3269	178.676	4067	209.225	2579	179.58	1807.67	192.492
	IT6_00745		hypothetical protein [Methylacidiphilum sp. IT6]	156	3577.33	690.082	4724.33	864.776	4312.33	1062.22	3188.67	1259.81
	IT6_00755	purM	phosphoribosylformylglycinamidine cyclo-ligase	1011	3234.33	96.2786	4051.67	111.431	2768	105.227	1650.33	97.0357
	IT6_00760	purF	amidophosphoribosyltransferase	1473	9563.67	196.053	10283.3	197.573	6857	178.915	4372.67	177.656
	IT6_00765	frvX	M20/M25/M40 family metallo-hydrolase	1089	3365.67	93.537	3827.67	98.2393	2352	83.0003	1526.67	83.8578
	IT6_00770	fabH	ketoacyl-ACP synthase III	1032	6145.67	180.743	7782.67	215.501	5284.67	196.765	3910.67	226.269
	IT6_00775	plsX	Phosphate acyltransferase	1044	16254.7	472.051	18843	514.729	13086	481.729	9505.33	538.562
	IT6_00780		hypothetical protein A7Q10_02465	192	2632.67	414.256	3484.67	520.664	2413.33	483.162	1550	481.617
	IT6_00785		Predicted metal-binding, possibly nucleic acid-binding protein	453	1985.33	132.576	2700	169.014	1845	156.524	1229.67	163.727
	IT6_00790	nrdR	Transcriptional repressor NrdR	501	3147.67	189.528	4181.33	236.791	3295	252.842	2227	265.402
	IT6_00795	hit	histidine triad nucleotide-binding protein	366	7705.33	634.36	9685.33	759.324	6742	707.845	4195.67	689.987
	IT6_00800		conserved membrane protein of unknown function	768	3419.33	134.485	3814.67	139.51	2467.33	123.453	1601.67	123.723
	IT6_00805	iscS	Cysteine desulfurase	1209	7606.33	190.808	8164	190.848	5414	172.093	3528	170.611
	IT6_00810	pgpB	phosphatase PAP2 family protein	795	3021.67	114.642	3393	119.429	2211.67	106.932	1348.33	100.739
	IT6_00815	rfaG	Glycosyltransferase	1212	3348.67	82.9785	3826.33	88.1016	2903	92.0695	1524.33	74.7355
	IT6_00820	glnA	glutamine synthetase	1434	90778	1929.67	97308.3	1946	60209.3	1613.31	46765.7	1937.02
	IT6_00825	glnB	regulatory protein P-II for glutamine synthetase	345	20651.3	1805.63	20779	1728.15	19561.7	2179.01	14050.3	2460.92
	IT6_00830	lpd	Pyruvate/2-oxoglutarate dehydrogenase complex, dihydrolipoamide dehydrogenase (E3) component or related enzyme	1392	5803	126.335	7814	157.638	5004	138.168	3758.33	161.395
	IT6_00835	ompA	hypothetical protein	501	944	56.6839	1267.33	69.0977	836	64.1284	485	56.1152
	IT6_00840		hypothetical protein	2487	4536	55.0589	5910.33	65.1381	3802.67	58.7666	2229	52.3209
	IT6_00845	virB	Type IV secretory pathway, VirB4 component	2664	5313	60.2244	6913.33	71.9821	4783.33	69.0274	2987	66.5961
	IT6_00850		conserved protein of unknown function	417	910	65.3392	921.333	60.9507	741	68.3031	462.667	65.4613
	IT6_00855		conserved membrane protein of unknown function	453	973.333	64.5348	1397.67	84.0928	774.667	65.7257	350.667	45.235
	IT6_00860		conserved membrane protein of unknown function	345	917.333	80.2453	1045	82.7904	826	92.036	433	72.2712
	IT6_00865		protein of unknown function	600	1085.67	54.7373	1217	55.7318	1004	64.3235	620	62.0928
	IT6_00870		conserved protein of unknown function	675	2895.67	129.561	2767.33	112.826	1952	111.104	1276.33	113.193
	IT6_00875		conserved membrane protein of unknown function	1350	4896	109.623	6502	132.034	3141.67	89.3854	1983.33	87.4291
	IT6_00880	rpoD	RNA polymerase primary sigma factor	735	991.667	40.5929	1266	46.9468	860.667	44.9932	451.333	36.9049
	IT6_00885	spo0J	ParB/RepB/Spo0J family partition protein	1602	2638	49.6719	3291.67	56.5777	2412.67	57.8934	1513	55.5779
	IT6_00890		conserved protein of unknown function	867	2824.67	98.7045	3493.67	113.449	2436	107.951	1564.67	107.75
	IT6_00895	virB	TrbI/VirB10 family protein	1206	2359.67	59.0358	3017.33	68.7926	2021.67	64.4228	1190.33	58.2291
	IT6_00900		conserved protein of unknown function	972	1207.67	37.4725	1748	48.6156	1100.33	43.5196	575	34.5201
	IT6_00905		conserved protein of unknown function	783	1268.67	48.8527	1390.33	48.4975	1131	55.5118	618.667	46.3444
	IT6_00910	pulE	Type II secretory pathway, ATPase PulE/Tfp pilus assembly pathway, ATPase PilB	2091	3598	51.9753	4308	56.0606	3252.33	59.806	1898.67	53.4074
	IT6_00915		conserved protein of unknown function	921	2578	84.539	2890.67	86.6113	2288	95.4718	1425	91.7568
	IT6_00920		conserved protein of unknown function	720	1456.67	60.904	1788.67	67.5778	1221.33	65.2181	681.667	56.671
	IT6_00925		conserved protein of unknown function	588	608	31.0455	723.667	33.0881	594	38.8475	280.667	27.9273
	IT6_00930		conserved protein of unknown function	717	1496	62.8689	1782.67	67.9042	1299.33	69.6432	707	59.0694
	IT6_00935		conserved protein of unknown function	669	1820.67	82.2957	1980.67	81.5674	1549.67	89.032	1053	94.2624
	IT6_00940	virD	Type IV secretory pathway, VirD4 component	2130	4883	69.2307	5671.33	72.3378	3865	69.749	2190.67	59.9758
	IT6_00945		conserved protein of unknown function	393	1269	97.4147	1475	102.987	996.333	97.4205	641	94.7088
	IT6_00950		conserved protein of unknown function	255	581	68.6506	759	83.3977	596.333	89.8763	429.667	99.032
	IT6_00955		conserved protein of unknown function	636	847	40.1573	863.667	36.6482	739.333	44.7035	392.667	36.371
	IT6_00960		conserved protein of unknown function	1857	3059.67	49.7356	3649.67	53.7433	2530	52.3749	1515	48.0089
	IT6_00965		ATPase	918	1229.33	40.3393	1654.33	48.6464	912.333	38.1823	456.667	29.2379
	IT6_00970		conserved protein of unknown function	1170	3470.33	89.217	3420	81.2314	2731	89.6984	1751.33	89.7107
	IT6_00975	rpoD	RNA polymerase subunit sigma-70	978	5612.33	173.535	4931	140.522	3836.67	150.737	2390.33	145.429
	IT6_00980		conserved protein of unknown function	174	573.333	99.2532	559	90.0828	443.333	97.9325	253.667	87.9323
	IT6_00985		conserved membrane protein of unknown function	738	1882.33	76.6436	2024	77.1065	1335.33	69.5194	846.333	69.5131
	IT6_00990		hypothetical protein [Methylacidiphilum sp. IT6]	465	1033.67	67.1211	1320.33	77.2709	826.667	68.333	415.333	52.5421
	IT6_00995		conserved protein of unknown function	411	987.333	72.2281	1065.67	71.9777	949.667	88.8057	543.667	79.7078
	IT6_01000		conserved protein of unknown function	642	1474.67	69.4372	1616.33	69.5924	945.333	56.5982	668	61.8685
	IT6_01005		conserved protein of unknown function	576	1150.33	60.2109	1439.33	68.0001	1025.33	68.4349	580.333	58.7108
	IT6_01010		conserved protein of unknown function	699	580	24.9707	863.667	33.4991	555.333	30.5439	300.667	24.9699
	IT6_01015		conserved exported protein of unknown function	684	1278.33	56.5179	1629	65.6664	1195.33	67.1699	748.667	64.8577
	IT6_01020		restriction endonuclease subunit R	3042	28839.7	285.274	30430.7	284.323	20015	252.876	14486	287.12
	IT6_01025	mod	adenine-specific DNA-methyltransferase	3159	19970.7	190.467	23016.7	206.061	15259	185.664	11376.7	217.433
	IT6_01030		transposase [Methylacidiphilum sp. IT6]	312	6862	662.275	10488	965.529	4799.33	591.418	3703.67	709.843
	IT6_01035		Cytochrome C	474	27293	1730.31	35267	2128.14	23949.3	1941.58	14541	1822.61
	IT6_01040	pdxH	pyridoxamine 5'-phosphate oxidase	642	2650.67	124.706	3168.67	139.039	2448.67	146.565	1621	151.647
	IT6_01045	ydcM	transposase	1281	106638	2512.55	99037	2235.49	77633.7	2328.26	44019.3	2053.24
	IT6_01050		IS200/IS605 family transposase	393	415	31.9876	573	41.4097	365	35.6973	228.333	34.1945
	IT6_01055		TonB-dependent receptor	1410	6812.67	146.797	8439.33	169.239	5797	158.03	6674.67	281.993
	IT6_01060	bioD	ATP-dependent dethiobiotin synthetase BioD	639	2486.67	117.553	3297	146.311	2096.33	126.117	1584.67	149.408
	IT6_01065	fer	ferredoxin	276	18795.7	2059.12	20513	2134.98	19828.7	2761.36	14395.7	3128.91
	IT6_01070	rluD	Pseudouridine synthase	966	15845	494.429	19334.7	573.327	15860	631.055	12510.3	770.306
	IT6_01075	udg	Uracil-DNA glycosylase	834	3788.33	136.899	4604.33	155.99	3702	170.564	2656.67	192.336
	IT6_01080	ftsH	ATP-dependent metallopeptidase FtsH/Yme1/Tma family protein	1920	14319.7	225.352	16222.3	239.211	11738	234.924	8518.33	265.125
	IT6_01085		conserved protein of unknown function	816	33211	1234.81	39124.7	1373.89	29847.7	1405.23	18528.3	1377.67
	IT6_01090	trxA	Thioredoxin	336	4834.33	433.649	5470.67	463.989	4683	535.607	2970	527.235
	IT6_01100		conserved protein of unknown function	705	2250.33	95.5763	4081.67	165.003	1928	105.093	2062	177.299
	IT6_01105	zraR	Transcriptional regulatory protein ZraR	1329	4138	94.1079	5175.33	109.341	3327.33	96.2182	2490.33	112.611
	IT6_01110		Signal transduction histidine kinase	1458	3371.33	69.8411	3929.67	74.4318	2934.33	77.3524	1702	68.4308
	IT6_01115	bioB	Biotin synthase	936	13120	424.91	15365.7	468.273	10726.7	440.416	7416.33	473.879
	IT6_01120	ttuD	sulfurtransferase	852	17952	639.148	16601.3	559.874	12162.7	548.664	10864.3	765.827
	IT6_01125	sufE	Cysteine desulfurase SufE subunit	462	6456.33	422.753	6963.33	431.582	5019	417.433	4322	565.068
	IT6_01130		conserved protein of unknown function	543	2782.33	154.965	3619	189.169	2437.33	172.566	2077	229.57
	IT6_01135	ubiE	ubiquinone/menaquinone biosynthesis methyltransferase	681	1491	66.0255	2023.67	84.4863	1351.33	76.2811	1010.67	89.0002
	IT6_01140		Metal-dependent phosphoesterase (PHP family)	714	8738	369.183	11383.3	454.157	7992	430.164	5385.33	448.514
	IT6_01145	purH	bifunctional phosphoribosylaminoimidazolecarboxamide formyltransferase/IMP cyclohydrolase	1533	17441.7	344.298	20078.3	372.674	13211	331.127	10167.3	396.559
	IT6_01150	smpB	SsrA-binding protein SmpB	453	8408.67	560.403	9595.33	605.008	7416.33	629.193	6454.67	861.453
	IT6_01155	rpoZ	DNA-directed RNA polymerase subunit omega	279	8815.67	953.194	11518	1182.82	8589.33	1183.07	6428.67	1392.4
	IT6_01160		Zn-ribbon protein, possibly nucleic acid-binding	705	3684.67	157.99	3384	135.206	2929.67	159.665	1380.33	116.081
	IT6_01165	tal	Transaldolase	1086	6698.33	186.774	7675.67	200.134	8802.67	311.5	4930.67	270.089
	IT6_01175	rdgB	XTP/dITP diphosphohydrolas	606	4203.67	209.764	5197.33	244.602	3317.67	210.387	2010	200.47
	IT6_01180	gcd	Nucleoside-diphosphate-sugar pyrophosphorylase	705	7913.33	340.423	9156.67	368.578	5743	313.03	3692	310.173
	IT6_01185	xerD	tyrosine recombinase	924	9593.33	316.629	10523	323.216	7788.67	323.872	5119.33	333.465
	IT6_01190	rnc	Ribonuclease 3	744	3870.33	157.244	4468	170.388	3524	182	2487.33	199.004
	IT6_01195	glnE	Glutamate-ammonia-ligase adenylyltransferase	2571	9876.67	116.163	11154	121.804	7904.67	118.174	5548.67	129.117
	IT6_01200	hemB	porphobilinogen synthase	1011	3425.67	102.307	4085.67	113.271	2761.67	104.981	1930.67	112.119
	IT6_01205	upp	Uracil phosphoribosyltransferase	648	1728	80.384	1969.67	84.7745	1573	93.3138	1117.33	103.663
	IT6_01210	smtA	SAM-dependent methyltransferase	1017	3344.33	98.9151	4120.67	113.478	2862.33	108.179	2016.33	117.486
	IT6_01215		protein of unknown function	696	1190.67	51.5029	1982.33	77.9967	955.667	52.7524	572.333	48.6648
	IT6_01220		protein of unknown function	624	3055.33	145.928	1616	72.6207	2074.33	127.655	551.667	51.9393
	IT6_01225		Glycosyl hydrolase, family 57	1449	6359.67	132.453	7848.67	152.985	4993	132.427	4358	177.584
	IT6_01230	tonB	Periplasmic protein TonB	699	21577.7	909.401	9970	409.857	13265.3	729.298	21161.3	1848.62
	IT6_01235		conserved protein of unknown function	414	3773.67	275.246	3941	269.702	2785	258.53	1917	278.168
	IT6_01240		conserved exported protein of unknown function	519	1422.33	82.2268	1620	87.5345	1293.67	95.7806	726.667	83.9116
	IT6_01245	comA	(2R)-phospho-3-sulfolactate synthase	837	3291.33	118.193	3270.33	109.505	2760.67	126.769	1863	132.497
	IT6_01250	lysR	LysR family transcriptional regulator /RuBisCO operon transcriptional regulator CbbR	912	8137.33	268.199	8371.33	261.378	9157.33	385.915	5288	344.535
	IT6_01255	tauA	Nitrate ABC transporter, nitrate-binding protein	1050	2372.33	67.6919	3047	80.0109	2577.67	94.3682	3011	172.075
	IT6_01260		protein of unknown function	243	272	33.6884	341.667	39.1412	264	41.7183	187.333	45.7916
	IT6_01265	nasA	Assimilatory nitrate reductase large subunit	2145	2986	41.9564	3937.33	49.5376	3092	55.4099	1859.33	49.9393
	IT6_01270	nirB	nitrite reductase (NADH) large subunit	2442	3134.33	38.6245	4491	49.8009	2870.33	45.1884	1872	44.7903
	IT6_01275	nirD	Ferredoxin subunit of nitrite reductase	369	225.667	18.2576	407.333	29.88	220.333	22.9484	109	17.3846
	IT6_01280	nasA	NarK/NasA family nitrate transporter	1287	4986	116.879	6420.33	138.189	3883	115.956	2675.67	122.755
	IT6_01285	cirA	TonB-dependent receptor	2418	6503	81.1599	8898.33	101.584	5649	89.7985	3407.67	82.4858
	IT6_01290	hmp	hemin transporter	825	1705.67	62.2134	1559.33	52.8493	934.667	43.5428	631.667	45.0909
	IT6_01295	smtA	class I SAM-dependent methyltransferase	654	3910	179.701	5942.67	258.615	3927.67	230.841	3752.33	345.079
	IT6_01300	rlpA	septal ring lytic transglycosylase RlpA family protein	369	3080	251.301	4720.67	362.827	3369	350.91	2573.33	411.799
	IT6_01305	ohr	Organic hydroperoxide reductase	441	1802	122.928	2985.67	192.415	1869.33	162.898	1356	182.106
	IT6_01310		zinc ribbon domain-containing protein	243	2635.67	327.252	3132	369.906	2475	391.453	2303	571.919
	IT6_01315	rbsK	Ribokinase	906	3972.33	132.453	5633.67	175.437	3441.33	145.977	2194.67	144.878
	IT6_01320		YjbQ family protein	426	1804.67	127.581	1993.67	131.307	1506	135.888	1040	144.314
	IT6_01325	glnB	Nitrogen regulatory protein P-II	381	2147.33	168.417	2316.33	169.732	1786.67	180.258	1991.67	314.144
	IT6_01330		Isochorismatase	531	4295	244.271	4241.67	227.977	4003.67	289.79	2571.67	291.226
	IT6_01335	lysA	Diaminopimelate decarboxylase	1278	15397.3	365.738	15793.3	351.765	15001.3	451.049	9644.33	451.638
	IT6_01340	nrdB	ribonucleotide-diphosphate reductase subunit beta	1056	8346	239.417	9039	242.7	8911.33	324.27	6534	370.481
	IT6_01345	nrdA	ribonucleoside-diphosphate reductase subunit alpha	2829	36653.3	392.941	39215.7	394.433	37915.7	514.995	25368	541.013
	IT6_01350	amt	Ammonium transporter	1539	19076.7	367.823	16416.7	306.19	17532	437.775	21021	812.941
	IT6_01355		DUF4242 domain-containing protein	276	8841	965.856	13064	1356.09	10041	1398.42	7572	1625.66
	IT6_01360		conserved protein of unknown function	285	3400.33	361.821	4180	419.919	2606.67	351.601	2578.67	544.939
	IT6_01365	sseA	Rhodanese-related sulfurtransferase	522	2605	150.944	3673	200.014	2649.33	195.09	1823.33	207.464
	IT6_01370		Phospholipid-binding protein	444	1522.33	103.592	1925	123.623	1257.33	108.803	976	130.244
	IT6_01375	SNDH	L-sorbosone dehydrogenase	1263	5350.33	128.217	7458	167.708	4566.33	138.977	2869.67	134.209
	IT6_01380		IS200/IS605 family transposase	399	348.667	26.3241	597	40.7755	339.333	32.6836	154.667	22.4118
	IT6_01385		transposase	342	332.667	29.1699	510.333	40.995	213	23.9232	182.333	31.5222
	IT6_01390		transposase	858	5936.33	209.126	7660.33	253.339	3673	164.514	3052.33	210.349
	IT6_01395		conserved protein of unknown function	177	885	150.649	1151.67	187.168	807.667	175.36	505.333	172.048
	IT6_01400		porin family protein	1047	10607.3	305.203	10509.7	286.951	8679	318.584	5055	290.205
	IT6_01405	coxA	cytochrome C oxidase subunit I	1686	2622	46.9079	3651.67	59.4266	2156.67	49.1806	1295.67	44.8053
	IT6_01410	coxB	cytochrome C oxidase subunit II	483	532	33.1647	788.333	45.2571	419	33.3344	370.667	45.875
	IT6_01415		conserved protein of unknown function	156	230.333	44.6353	267.333	48.3479	194	47.8475	159	59.8879
	IT6_01420		conserved protein of unknown function	255	772.667	91.5514	1036.67	115.081	696.667	104.995	446.667	102.448
	IT6_01425	rpsA	30S ribosomal protein S1	1677	181633	3281.85	165216	2818.25	132766	3042.12	93987.3	3352.9
	IT6_01430		protein of unknown function	141	9629.67	2063.29	11474.7	2327.99	7539.67	2054.67	4217.33	1802.33
	IT6_01435	feoB	ferrous iron transport protein B	2118	15141.3	215.8	17576.7	235.758	11826.3	214.57	7954	224.93
	IT6_01440	feoA	ferrous iron transport protein A	276	2204.67	242.291	2853.33	293.116	1914.67	266.548	1215.67	265.428
	IT6_01445	plsC	1-acyl-sn-glycerol-3-phosphate acyltransferase	648	975	45.4729	1411.33	60.6735	895.333	53.1109	586	53.5367
	IT6_01450	aroA, cmk	3-phosphoshikimate 1-carboxyvinyltransferase	2079	31161	454.7	41563.7	570.894	30931	571.716	20259.7	583.202
	IT6_01455	sucD	succinate--CoA ligase subunit alpha	900	15225.3	507.759	71191	2277.09	54780.7	2338.64	43745	2943.94
	IT6_01460	sucC	ADP-forming succinate--CoA ligase subunit beta	1185	20652.7	524.613	85725.3	2084.41	69047.7	2238.92	41930.7	2111.77
	IT6_01465		conserved protein of unknown function	1347	13504.7	299.619	43888.7	938.572	33572.7	957.746	21779.7	965.628
	IT6_01470	trxB	Thioredoxin reductase	942	19179	614.774	25760.3	780.631	20379.3	831.397	13680.7	866.781
	IT6_01475		transposase [Methylacidiphilum sp. IT6]	144	1197	250.701	1564.67	313.176	1067.33	284.792	728.667	302.296
	IT6_01480	tig	Trigger factor	1332	22092.3	500.524	24978.7	534.969	15388.7	443.981	13294.7	600.484
	IT6_01485	clpP	ATP-dependent Clp endopeptidase proteolytic subunit ClpP	651	14891	692.02	17163	759.824	10885.3	642.301	7944.33	733.893
	IT6_01490	clpX	ATP-dependent Clp protease ATP-binding subunit ClpX	1263	26081.7	626.026	30070.3	683.951	20406.7	620.925	15080.3	713.295
	IT6_01495	mnmA	tRNA 2-thiouridine(34) synthase MnmA	1098	6998	192.17	9961	259.59	5846.33	204.63	4239.33	232.456
	IT6_01500	cutA	Divalent-cation tolerance protein CutA	315	1453	139.097	1785.33	159.573	1350.67	164.75	996.333	185.905
	IT6_01505		conserved protein of unknown function	612	1354.33	66.6705	1742	78.7698	1256.67	78.937	717.667	69.5196
	IT6_01510	msrA	bifunctional methionine sulfoxide reductase B/A protein	981	3853	119.257	3974	113.482	2393.33	93.7634	1563.33	94.8911
	IT6_01515	gapA	type I glyceraldehyde-3-phosphate dehydrogenase	1044	34750.3	1011.3	25338.3	691.213	19069.3	701.804	8439.33	479.697
	IT6_01520	pgk	phosphoglycerate kinase	1215	16003.3	402.401	13548	316.254	9522	301.147	5503.67	268.725
	IT6_01525	tpiA	triose-phosphate isomerase	780	6472	253.346	7587.67	276.3	4849.33	238.928	3149.67	243.19
	IT6_01530	secG	preprotein translocase subunit SecG	321	3219.33	303.989	3542	314.576	2643.67	316.554	1980.67	367.561
	IT6_01535	oppA	Oligopeptide ABC transporter, periplasmic oligopeptide-binding protein oppA (TC 3.A.1.5.1)	1635	5607	103.543	6799	117.305	5228	122.892	3141.33	114.423
	IT6_01540		Alpha/beta hydrolase superfamily protein	540	1864.33	103.676	7051.33	374.589	5299.67	377.147	3860.67	433.414
	IT6_01545	acnA	aconitate hydratase AcnA	2754	26831	292.436	62712	657.425	38697.3	539.981	32162.7	702.894
	IT6_01550	troR	Mn-dependent transcriptional regulator MntR	723	6659	278.285	7378.33	291.099	6286	334.174	3409.33	282.988
	IT6_01555	mntH	divalent metal cation transporter	1314	2665	61.1499	3261.67	68.9722	2266.33	66.3075	1263.33	56.6156
	IT6_01560	glgB	1,4-alpha-glucan branching protein GlgB	1971	6429	98.2879	7176.67	101.977	5385	105.008	2941.33	88.5334
	IT6_01565	zraS	Signal transduction histidine kinase	1449	4113.33	85.6859	4711.67	90.7068	3258.33	86.4264	1819.33	74.43
	IT6_01570	atoC	sigma-54-dependent Fis family transcriptional regulator	1392	5289.33	114.846	5251.67	106.16	4312	119.075	2538	108.054
	IT6_01580	treS	maltose alpha-D-glucosyltransferase	3369	11303.3	101.503	14306.3	119.179	9259.67	105.626	6807.67	120.343
	IT6_01585	treZ	malto-oligosyltrehalose trehalohydrolase	1866	6187.33	100.348	8205.33	123.942	5927.33	122.101	4115.67	132.063
	IT6_01590	treY	malto-oligosyltrehalose synthase	2805	9270	100.064	11098	111.45	7927.33	108.603	5414.33	114.288
	IT6_01595	pgi	glucose-6-phosphate isomerase	1656	5474.67	100.666	6000.67	100.833	6150	142.726	3346.67	119.7
	IT6_01600	dksA	molecular chaperone DnaK	675	81730.3	3668.43	76253.7	3241.33	60937.7	3469.62	44844.7	4029.99
	IT6_01605	rpsR	30S ribosomal protein S18	171	6174.67	1091.59	5394.33	901.9	5134.67	1154.12	3737.33	1307.01
	IT6_01610	rpmB	50S ribosomal protein L28	264	5220	597.983	5015.33	541.755	3839.33	558.923	2935.67	663.744
	IT6_01615		conserved protein of unknown function	204	3315.33	489.108	4151	575.637	2570.67	484.292	1722	503.46
	IT6_01620		3-deoxy-D-manno-oct-2-ulosonic acid (Kdo) hydroxylase	909	31173	1036.67	32969.7	1029.95	20691.3	874.741	16383.7	1072.53
	IT6_01625	CcmA	Cell shape determination protein CcmA	570	10069	534.862	10277.3	515.082	8363.33	563.845	6490.67	680.843
	IT6_01630		conserved protein of unknown function	312	4772	462.833	4804	445.375	3266.33	402.294	2082	396.92
	IT6_01635	gabT	aspartate aminotransferase family protein	1359	3642	80.6276	4867.33	100.607	3250.67	91.9525	2337.67	102.027
	IT6_01640	pdhA	pyruvate dehydrogenase (acetyl-transferring) E1 component subunit alpha	1077	33192.3	936.732	49309.7	1306.88	31964.7	1140.44	22878	1272.15
	IT6_01645	pdhB	Pyruvate dehydrogenase E1 component beta subunit	978	22882	712.574	32227.7	945.542	22673.3	890.688	16848.3	1014.22
	IT6_01650	nrfG	tetratricopeptide repeat protein	1716	8974.67	158.125	12365.7	204.212	9229.33	206.678	6203.33	215.729
	IT6_01655	pdhC	pyruvate dehydrogenase complex dihydrolipoamide acetyltransferase	1248	19167.3	461.138	53251	1222.52	36124.7	1112.35	25036	1217.27
	IT6_01660	pdhD/ lpdA	Dihydrolipoyl dehydrogenase	1389	11795	256.989	35763.3	734.199	28933.7	800.529	22032.3	953.048
	IT6_01665	mmsB	2-hydroxy-3-oxopropionate reductase	897	31204.3	1056.93	26858	855.833	20630	883.937	17864.3	1190.67
	IT6_01670		Putative pterin-4-alpha-carbinolamine dehydratase	372	7582.33	617.99	6570	510.23	4833.33	499.307	3243.67	521.175
	IT6_01675	cytC	Cytochrome c, mono-and diheme variant	876	11135.7	384.817	10003.7	325.101	7776.33	341.047	3664.33	248.021
	IT6_01680	maxJ	quinoprotein dehydrogenase-associated putative ABC transporter substrate-binding protein	879	19579.7	672.981	14741	478.552	12231.7	534.63	4580	309.684
	IT6_01685	xoxF	methanol/ethanol family PQQ-dependent dehydrogenase	1836	367730	6083.49	250006	3901.64	207804	4348.6	96645.7	3180.1
	IT6_01690	proP	Permease of the major facilitator superfamily	1218	8861.67	219.905	10616	241.708	6503	205.187	3483	169.54
	IT6_01695		HAD family phosphatase	618	2408	118.62	2489	112.59	3481.33	216.473	1888	181.512
	IT6_01705	malK	ATP-binding cassette domain-containing protein	1149	5119.67	134.847	5267.67	127.614	3711.33	124.134	2456	126.604
	IT6_01710	modB	molybdate ABC transporter permease subunit	714	1619.33	68.123	1809.67	69.3799	1271	68.4117	646.333	53.9084
	IT6_01715	modA	molybdate ABC transporter substrate-binding protein	816	3046	112.794	3376.33	114.726	1991.67	93.8041	1149.33	85.2975
	IT6_01720	fdhD	formate dehydrogenase accessory sulfurtransferase FdhD	840	2022.67	72.5488	2311.33	75.8795	1654.33	75.7056	1107	76.9156
	IT6_01725		transposase	228	3859	511.726	5033.33	630.201	2973.67	501.088	2299.33	594.583
	IT6_01730		conserved protein of unknown function	1509	13282.3	265.616	13945.3	259.55	8975	228.573	5886.33	233.107
	IT6_01735		conserved protein of unknown function	393	5508.67	423.009	5118.33	371.989	4273.67	417.784	3166.67	487.845
	IT6_01740	bcp	Peroxiredoxin	480	8059.67	507.481	8801	528.265	6120	490.086	3521	434.185
	IT6_01745		DUF3096 domain-containing protein	426	5529.67	392.369	5327	351.169	3604.33	325.103	2701.33	390.402
	IT6_01750		Cytochrome c family protein	645	2795	130.732	3633.67	158.68	2133.33	127.107	1127.67	105.011
	IT6_01755		protein of unknown function	150	98.3333	19.5169	172.333	31.6567	99.6667	25.5173	60.3333	24.4724
	IT6_01760		Alpha/beta superfamily hydrolase	888	2565.33	87.2507	3288.67	103.337	1862	80.6023	1273	85.1134
	IT6_01765	moeA	Molybdopterin molybdenumtransferase	1221	8056.67	198.928	8524	197.13	5726.33	180.216	3966.67	192.326
	IT6_01770	mobB	molybdopterin-guanine dinucleotide biosynthesis protein B	519	1299.33	75.3941	1536	80.9101	901	66.6985	489.333	56.0901
	IT6_01775	mobA	molybdenum cofactor guanylyltransferase	582	3188.67	165.294	3375.67	163.777	2090.67	138.052	1444	147.621
	IT6_01780	hisK	histidinol-phosphatase HisJ family protein	792	3015.67	114.746	3144.67	112.328	2402	116.556	1593.33	119.46
	IT6_01785	IscS	Cysteine desulfurase	1173	7117	183.31	7587	183.547	5686.33	186.257	3904	200.22
	IT6_01790	IscS	cysteine desulfurase NifS	1149	25939	685.527	21320.7	532.54	15645.7	523.334	11989.7	620.561
	IT6_01795	rfaF	glycosyltransferase family 9 protein	990	3397.33	103.901	4022.33	113.929	2595.67	100.732	1662	99.5774
	IT6_01800		conserved membrane protein of unknown function	552	3398.33	186.499	3877.33	196.834	2474.67	172.245	1842.33	195.95
	IT6_01805	aguA	N-carbamoylputrescine amidase (3.5.1.53) / Agmatine deiminase	1077	5044.67	141.807	5321.67	139.614	4000.33	142.752	2975.33	165.455
	IT6_01810	aguB	N-carbamoylputrescine amidase (3.5.1.53)	870	7650	267.453	7025	230.178	4975.33	219.782	3842	267.276
	IT6_01815	slp	starvation-inducible protein	555	1908.67	103.375	2416.33	122.509	1631	112.96	975.333	104.696
	IT6_01820	pheA	Chorismate mutase I	861	2583.33	90.3946	2845.33	92.7082	2106.33	94.0442	1309	89.5961
	IT6_01825	gmhC	D-glycero-beta-D-manno-heptose-7-phosphate kinase	1014	4022	120.494	4526.33	125.077	3047.67	115.546	2146	126.943
	IT6_01830	gmhB	D,D-heptose 1,7-bisphosphate phosphatase	546	2426	134.618	2936	150.696	1991.67	140.231	1353.67	146.552
	IT6_01835	kdsB	3-deoxy-manno-octulosonate cytidylyltransferase	732	5525	229.201	6778	264.947	5260.67	276.246	3150	259.84
	IT6_01840	pyrG	CTP synthase	1614	11637	218.387	13935.7	244.708	10222.7	243.43	7594.33	283.32
	IT6_01845	kdsA	3-deoxy-8-phosphooctulonate synthase	786	2008.67	77.5223	2665.33	95.9653	1800	88.0241	1202.33	91.1587
	IT6_01850		conserved exported protein of unknown function	540	3424.67	192.394	4257.67	224.084	2683	190.92	2093.67	233.369
	IT6_01855	lptA	lipopolysaccharide export system protein LptA	534	2569.33	145.321	3374.33	179.732	2597.33	186.972	1705	192.427
	IT6_01860	murG	UDP-N-acetylglucosamine:LPS N-acetylglucosamine transferase	1176	5208	134.659	6215	149.579	3806.67	124.384	3002.67	153.794
	IT6_01865	bglB	Beta-glucosidase/6-phospho-beta-glucosidase/beta-galactosidase	1596	8994.67	170.46	10451	185.225	6528	157.195	4987.33	186.99
	IT6_01870	gloB	hydroxyacylglutathione hydrolase /Zn-dependent hydrolase	660	7205	331.62	8007.67	345.03	4429.67	257.965	3612.33	325.645
	IT6_01875	rocD	Aminotransferase class-III	1395	15598.7	339.543	14721.7	300.83	10303.3	283.881	6587.67	282.881
	IT6_01880	alkA	3-methyladenine DNA glycosylase	909	2802.67	93.2338	3174	97.5465	2216	93.7408	1285.67	85.0324
	IT6_01885	cbpA	J domain-containing protein	939	3875.33	124.635	4941.67	148.21	3312.33	135.592	2570	164.716
	IT6_01890		MerR family transcriptional regulator	300	689.667	69.4131	899.667	83.9914	597.667	76.5923	381	76.3094
	IT6_01895		SAM-dependent methyltransferase	1179	3245.67	83.0839	3876.67	91.7795	2602	84.8479	1863.33	94.128
	IT6_01900	malQ	4-alpha-glucanotransferase	1695	15030	268.266	15735.7	264.2	11612	263.269	8800	308.483
	IT6_01905		hypothetical protein	435	5093.33	353.903	6101.67	403.547	4200.33	371.11	3209	447.17
	IT6_01910	iolE	sugar phosphate isomerase/epimerase	849	5452.33	194.356	8181.67	274.281	5525.33	250.109	4565.67	321.764
	IT6_01920	icd	NADP-dependent isocitrate dehydrogenase	1449	14928.7	312.687	28788	565.528	21069	558.928	17684.3	726.804
	IT6_01925		hypothetical protein A7Q10_01160	549	1787	98.2029	2668.67	137.42	2452.67	171.736	1207	129.594
	IT6_01930		conserved protein of unknown function	495	1988.33	121.136	2922.33	166.9	2691.33	208.934	1409.67	169.78
	IT6_01960	arnT	4-amino-4-deoxy-L-arabinose transferase or related glycosyltransferase of PMT family	1743	9076.33	157.338	10883.7	173.818	7308.33	161.119	4419	150.047
	IT6_01965	moxA	manganese oxidase	1074	1584.33	44.47	2304	58.6116	1450	51.8857	859	46.8619
	IT6_01970		Cytochrome c, class I	702	1444.33	62.1375	1775.33	69.3863	1183.33	64.7811	756	63.6073
	IT6_01975	cccA	Cytochrome c family protein	405	577	42.9155	798.333	52.8026	543.667	51.6002	270	39.1262
	IT6_01980	nirK	Copper-containing nitrite reductase	939	2255.67	72.7198	2976.67	88.4552	1910	78.1721	1236.67	77.4296
	IT6_01985		transcriptional regulator	405	6818.67	507.194	7034.67	498.667	5142.33	488.122	3451	509.012
	IT6_01990	nadB	L-aspartate oxidase	1575	24905.7	478.863	29207.3	529.765	19146.7	467.169	10104.7	385.595
	IT6_01995	yidC	Membrane protein insertase YidC	1752	8018.67	138.241	8614	138.366	5876.67	128.937	4115.33	138.761
	IT6_02000	YidD	membrane protein insertion efficiency factor YidD	282	14101	1515.16	12892.7	1316.67	11138.7	1518.16	8811.67	1862.75
	IT6_02005	rnpA	Ribonuclease P protein component	408	8130.67	602.596	8573	601.4	5911.33	556.937	3811.67	551.81
	IT6_02010		50S ribosomal protein L34 [Methylacidiphilum sp. IT6]	174	2224	387.482	2483.67	407.296	1533.33	338.662	1297	452.718
	IT6_02015	ispB	Octaprenyl-diphosphate synthase	1071	61247	1732.93	60874.3	1626.48	39717.3	1425.17	29555	1670.58
	IT6_02020		PUR family DNA/RNA-binding protein	228	13819	1828.3	15578.3	1955.87	11175.3	1883.69	7374	1924.73
	IT6_02025		conserved protein of unknown function	1284	16176.7	380.91	20559.3	453.218	11006	329.385	7463	353.647
	IT6_02030	exbB	MotA/TolQ/ExbB proton channel family protein	681	2947.67	131.314	3661.33	151.485	2482	140.081	1646.67	144.511
	IT6_02035	exbD	Biopolymer transport protein ExbD/TolR	417	1361	98.6688	1687	114.7	1183	109.018	872	127.45
	IT6_02040	def	Peptide deformylase	573	1860	98.1933	2462.67	122.11	1479	99.2102	1279.33	133.123
	IT6_02045	grxC	Glutaredoxin	276	2390.67	264.084	2597	268.615	1987.67	276.776	1596.33	347.389
	IT6_02050	ywfI	Predicted heme peroxidase involved in anaerobic stress response	801	5019	189.22	6252.67	221.411	3978.33	190.848	2535.67	191.818
	IT6_02055	lptB	lipopolysaccharide export system ATP-binding protein	975	48933.3	1506.62	24436.3	716.442	18851.7	742.728	11676.3	726.388
	IT6_02060	uvrD	ATP-dependent helicase	1911	26152.7	412.599	25516	380.44	18400.7	370.033	13648.3	428.305
	IT6_02065	dnaE	DNA polymerase III subunit alpha	3474	35910.3	312.57	36447	298.532	25999	287.573	18626	320.202
	IT6_02070	aroB	3-dehydroquinate synthase	1077	5507.33	154.554	6515.33	171.023	4026.33	143.712	2834.33	155.53
	IT6_02075		protein of unknown function	234	144.667	18.5473	262.667	31.3992	134.667	22.1166	120	29.4105
	IT6_02080	topB	DNA topoisomerase III	2559	10726	127.428	12876.3	141.377	9232.67	138.641	5722	133.353
	IT6_02085	xfp	xylulose-5-phosphate/fructose-6-phosphate phosphoketolase	2370	13041	167.959	15679	187.379	16291.7	264.158	9928	248.707
	IT6_02090	proP	MFS transporter	1548	4623	90.2413	7020.67	126.603	4467.67	110.908	2913.33	113.526
	IT6_02095	proP	MFS transporter	1578	6923.67	132.683	9918.67	174.804	5890.33	143.463	3446.33	130.042
	IT6_02100	tolC	efflux transporter outer membrane subunit	1482	5684.33	115.926	9000	170.493	6064.67	157.301	3633.33	146.732
	IT6_02105	emrA	HlyD family efflux transporter periplasmic adaptor subunit	1296	3841.33	89.6111	6711	145.638	4933	146.297	2537.33	115.862
	IT6_02110		Opacity protein or related surface antigen	888	10621.3	361.738	11011.7	354.655	9155.33	396.253	4226.33	282.338
	IT6_02115	glcF	glycolate oxidase iron-sulfur subunit	1257	2735.33	65.7488	3551	78.0664	2137.67	65.3746	1347.67	63.7449
	IT6_02120	glcE	Glycolate dehydrogenase , FAD-binding subunit GlcE	1086	3456	96.2877	3691.67	95.1051	2562	90.6744	1593.67	85.8594
	IT6_02125	glcD	glycolate oxidase subunit, FAD-linked	1488	6241	126.938	6420.67	119.105	4001.33	103.341	2643.33	104.851
	IT6_02130		conserved membrane protein of unknown function	471	5305.33	340.121	5758.67	345.989	4276	348.909	3276	420.411
	IT6_02135	aceB	malate synthase A	1557	5319.67	103.365	6215	111.027	4590.67	113.352	2832.67	108.966
	IT6_02140	aceA	isocitrate lyase	1239	6182.67	151.15	6351.33	144.482	4861.67	150.772	3441.67	167.01
	IT6_02145	gdb	Glycogen debranching enzyme (Alpha-1,6-glucosidase)	2199	8843.67	121.945	9085.33	115.927	8821.33	154.153	5688.33	154.065
	IT6_02150	rfaG	Glycosyltransferase	1026	6122	180.446	6790	186.443	5357.33	200.693	4005	233.06
	IT6_02155	pckA	Phosphoenolpyruvate carboxykinase (ATP)	1545	15633	306.978	14907.7	275.507	11072.7	275.426	6656.67	257.224
	IT6_02160	atpG	F0F1 ATP synthase subunit gamma	879	2793.67	96.5507	3374.33	107.229	2560.67	111.945	1677.33	112.739
	IT6_02165	atpA	F0F1 ATP synthase subunit alpha	1491	8850	181.127	8909.33	169.409	8385.33	216.089	5566	219.561
	IT6_02170	atpF	ATP synthase subunit b	765	12366	491.329	12197.7	450.545	11035.3	554.296	7502.33	593.601
	IT6_02175	atpE	ATP synthase F0 subunit C	267	991.333	111.674	1213	126.167	1029	148.047	493.333	109.565
	IT6_02180	atpB	F0F1 ATP synthase subunit A	639	2394.67	113.083	2982	128.972	2325	139.853	1336.67	124.285
	IT6_02185	atpZ	AtpZ/AtpI family protein	279	1016	110.73	1087.67	109.133	1165.33	160.568	731.333	155.185
	IT6_02190	atpC	F0F1-type ATP synthase, epsilon subunit	411	4065	301.092	3910.33	268.947	4428.33	414.004	2714.67	393.793
	IT6_02195	atpD	F0F1 ATP synthase subunit beta	1461	10497	218.697	11021	212.126	14738	387.599	7354.33	301.372
	IT6_02200	pncB	nicotinate phosphoribosyltransferase	1344	7942	179.759	8356.67	175.463	5943.33	169.896	4613.33	204.906
	IT6_02205	queH	epoxyqueuosine reductase QueH	696	3284.33	142.714	3757	152.581	2827.67	156.133	2279.67	195.215
	IT6_02210	tatC	twin-arginine translocase subunit TatC	768	3516.33	138.309	4411	160.021	3349.67	167.641	2108	162.015
	IT6_02215		conserved protein of unknown function	297	12566.7	1286.06	12458	1204.51	9555.33	1236.23	6423.33	1292.04
	IT6_02220		HNH endonuclease	447	3462.67	234.674	4113.67	261.221	2651	227.923	1127.33	151.565
	IT6_02225	addA	ATP-dependent helicase/nuclease subunit A	3165	11448.3	109.422	11565.7	101.863	7978	96.8896	5426	101.268
	IT6_02230	addB	ATP-dependent helicase/nuclease subunit B	2751	13949	153.9	14067	143.275	10080.3	140.83	6440.67	137.427
	IT6_02240		conserved protein of unknown function	441	1158	79.2301	1411.33	90.9601	989.333	86.2663	815	109.499
	IT6_02245		conserved protein of unknown function	1071	1107.67	31.0498	1743	44.5298	1185.67	42.5677	617.667	34.3314
	IT6_02250		Uncharacterized membrane protein, predicted transporter	846	2797	99.626	3728	120.896	2050.67	93.1747	1217.33	84.7301
	IT6_02255	nrfG	tetratricopeptide repeat protein	1782	5484.33	92.9674	6840	107.964	4538.33	97.8944	3268	110.351
	IT6_02260		hypothetical protein	558	1342.33	72.531	1707	86.5589	1110	76.4298	923.333	99.2205
	IT6_02265	ompA	Outer membrane protein or related peptidoglycan-associated (Lipo)protein	1029	2990	87.5366	3536.67	95.7558	2416.67	90.2975	1602	91.6504
	IT6_02270	nrfG	tetratricopeptide repeat protein	2361	18651.3	239.274	20208.3	244.886	14717.3	239.58	9487.33	240.062
	IT6_02275	exbD	biopolymer transporter ExbD	429	4220	297.124	4263.67	281.905	3222.33	288.707	2036.67	286.094
	IT6_02280	exbB	MotA/TolQ/ExbB proton channel family protein	792	7618	290.511	8188.33	293.604	5262.67	255.445	3352.33	252.479
	IT6_02285	adk	Adenylate kinase	573	1508.67	79.7012	1799.33	89.1176	1038.33	69.665	821.333	87.1857
	IT6_02290	wcaA	Glycosyltransferase	765	3159	124.802	3675	136.587	2598	130.53	2200.67	173.444
	IT6_02295	holA	DNA polymerase III subunit delta	1131	4852	129.681	5175.67	128.667	3469.33	117.916	2361.67	123.876
	IT6_02300	hit	ATP adenylyltransferase	495	2338.33	142.909	2943.67	169.047	2291	177.893	1418.67	171.889
	IT6_02305	hisG	ATP phosphoribosyltransferase	879	53942	1853.34	50036.3	1636.48	36744.7	1606.44	23987	1643.21
	IT6_02310		AURKAIP1/COX24 domain-containing protein [Methylacidiphilum sp. IT6]	105	3134	898.549	4336	1191.91	2962.33	1084.17	2548.33	1511.59
	IT6_02315	dacC	D-alanyl-D-alanine carboxypeptidase	771	17794	700.058	16168.3	603.503	12914.7	643.64	10612.3	829.793
	IT6_02320	bacA	undecaprenyl-diphosphate phosphatase	807	2120	79.2118	2766.67	94.5601	1761.33	83.9082	1154.33	84.8511
	IT6_02325		conserved protein of unknown function	1131	3648	97.1933	5406.33	132.415	2858	97.1029	1778.33	93.3053
	IT6_02330		SMI1/KNR4 family protein	666	78282.3	3566.73	75969.7	3267.05	62447	3603.2	54548	5009.72
	IT6_02335	proA	glutamate-5-semialdehyde dehydrogenase	1263	27731	664.615	28845	653.766	21783.3	662.777	15559	735.035
	IT6_02340	proB	glutamate 5-kinase	810	13478.3	503.115	15602	548.765	11203.7	531.603	6839.33	512.765
	IT6_02345	wcaG	nucleoside-diphosphate sugar epimerase	840	1724.33	61.7646	1915	62.3626	1386.33	63.4352	709	49.3297
	IT6_02350	folD	bifunctional 5,10-methylene-tetrahydrofolate dehydrogenase/5,10-methylene-tetrahydrofolate cyclohydrolase	888	11541.7	391.857	12554	405.443	8159.33	353.009	6643.33	448.594
	IT6_02355	rpoC	DNA-directed RNA polymerase subunit beta'	4173	417721	3041.99	424360	2907.36	286894	2641.68	196833	2847.81
	IT6_02360	rpoB	DNA-directed RNA polymerase subunit beta	3870	197366	1545.58	205055	1517.45	134409	1334.49	89671.7	1390.28
	IT6_02365	rplL	50S ribosomal protein L7/L12	390	65071	5056.21	49586.3	3664.5	35308	3478.95	26388	4124.62
	IT6_02370	rplJ	50S ribosomal protein L10	522	18732	1083.25	18695	1023.07	12213.3	899.36	8033	915.604
	IT6_02375	rplA	50S ribosomal protein L1	699	35605	1548.05	30134	1230.37	21480.3	1180.86	17808.3	1526.22
	IT6_02380	rplK	50S ribosomal protein L11	426	35965.7	2561.84	38026	2563.52	26554.7	2395.22	18976	2705.64
	IT6_02385	nusG	transcription termination/antitermination factor NusG	606	106805	5344.26	101951	4809	73785	4678.35	49308	4895.26
	IT6_02390	secE	preprotein translocase subunit SecE	309	9517.67	930.794	10924.3	1005.18	7396.67	919.936	4421.67	864.026
	IT6_02400	tufB	elongation factor Tu	1185	178487	4549.28	165796	4008.35	111039	3600.73	81704.7	4125.81
	IT6_02410	xseA	exodeoxyribonuclease VII large subunit	1350	16474.3	368.124	18451.3	388.996	11955	340.297	7536.33	331.977
	IT6_02415	purN	phosphoribosylglycinamide formyltransferase	609	4902	242.716	5943	278.467	3824	241.269	2471	241.565
	IT6_02420	rfaE2	D-glycero-beta-D-manno-heptose 1-phosphate adenylyltransferase	546	9924.33	548.811	10396.3	542.905	6952.33	489.337	5009.33	542.224
	IT6_02425	fumC	class II fumarate hydratase	1392	5453	117.967	6752	137.39	4259.67	117.599	2963	127.24
	IT6_02430		polyphosphate kinase 2 family protein	882	3178.33	108.725	3777.67	121.51	2513.33	109.519	1861.33	125.55
	IT6_02435	pyg	Glycogen phosphorylase	1722	12445.7	218.432	15563	256.931	11213	250.223	6999.67	243.646
	IT6_02440		DUF1343 domain-containing protein	1293	6054.67	141.643	6805.67	149.271	5035	149.638	2919	133.967
	IT6_02445		CHAD domain-containing protein	903	2770	92.4784	3211.67	100.155	2218	94.4184	1448.67	94.6254
	IT6_02450	rpmG	50S ribosomal protein L33	168	2794.33	502.19	3434.33	586.115	2184.33	499.544	1628.33	582.844
	IT6_02455	ispD	2-C-methyl-D-erythritol 4-phosphate cytidylyltransferase	714	6094.67	258.886	7508.33	298.842	5071.67	272.999	3661	306.027
	IT6_02460	ttg2C	Organic solvents resistance ABC-type transport system, periplasmic component	816	5869	218.7	5949	206.98	3920.67	184.671	2686.67	199.899
	IT6_02465	yrbF	toluene transporter subunit: ATP-binding component of ABC superfamily	747	11609.3	472.387	10893	414.025	8014.67	412.304	5113.33	405.769
	IT6_02470	ttg2B	Organic solvents resistance ABC-type transport system permease component	774	4729.33	185.933	5131.67	186.875	2913.67	144.624	1627	126.553
	IT6_02480		protein of unknown function	438	881.333	61.0291	1152.67	73.326	684.667	60.0855	482	65.0243
	IT6_02485		tyrosine-type recombinase/integrase [Methylacidiphilum sp. IT6]	522	516.667	29.5517	757.333	39.3869	351	25.8601	131.333	14.2453
	IT6_02490	iscS	cysteine desulfurase	822	6136.67	224.616	9486	329.029	4131.67	193.189	3969.33	289.834
	IT6_02495		SAM-dependent methyltransferase	615	7831	384.173	11512.7	534.323	6756	422.137	5103.67	493.296
	IT6_02500		Fic family protein	393	31474.7	2435.58	37304.3	2719.12	27963	2733.62	17427.7	2670.22
	IT6_02505		protein of unknown function	360	1979.67	166.19	2909.67	230.735	1412.67	150.771	938.667	155.835
	IT6_02510		helix-turn-helix transcriptional regulator	360	3630	305.092	5523	438.355	2519	268.818	1416	232.886
	IT6_02515		major facilitator superfamily MFS_1	1212	6471	161.371	10119.7	237.599	4243	134.527	2499	120.436
	IT6_02520		IS1634 family transposase	1506	15346.3	307.992	19013.3	360.737	10363.3	264.428	7712	307.533
	IT6_02525	res	Type III restriction enzyme	2598	6388.33	74.2241	9220	99.9887	5757.67	85.1798	4461	102.136
	IT6_02530		protein of unknown function	423	392.333	27.8872	613	40.0376	300.333	27.2966	199	27.5448
	IT6_02535	mod	site-specific DNA-methyltransferase	633	687.333	32.7289	1023	43.4383	670.667	40.7456	371.333	34.0702
	IT6_02540	mod	adenine-specific DNA-methyltransferase	744	3482	141.598	4052.67	151.104	2557.67	132.129	1845.33	148.015
	IT6_02545	uvrD	DNA helicase II / ATP-dependent DNA helicase PcrA	1350	1551.33	34.6973	1886.33	38.6986	1128.33	32.129	698.333	30.0365
	IT6_02550	uvrD	DNA helicase II / ATP-dependent DNA helicase PcrA	849	840	29.784	1159	37.6884	651	29.4729	368.333	25.8741
	IT6_02555		ATP-dependent helicase	468	2384.67	154.503	2417.67	146.541	1702.33	139.781	1135.67	148.294
	IT6_02560		DUF4238 domain-containing protein	981	4212.33	129.7	4441.33	127.865	2763.67	108.288	1506.67	91.556
	IT6_02565		hypothetical protein [Methylacidiphilum sp. IT6]	282	949	101.733	957.333	97.3009	517	70.4641	550	117.464
	IT6_02570		protein of unknown function	198	625.667	95.2572	526.333	76.0117	436.667	84.6754	313	93.3413
	IT6_02575		protein of unknown function	162	511.667	94.6909	488.333	86.1554	371	87.9911	235.333	86.3551
	IT6_02580	mrr	Mrr restriction system protein	897	5050.33	170.655	4773.67	150.431	3735.33	160.032	2367.33	157.791
	IT6_02585		protein of unknown function	816	2044	75.4849	2348	80.2001	1520	71.5794	1217	88.5451
	IT6_02590		protein of unknown function	234	612	78.8347	874.667	104.674	533	87.5049	312.333	77.9891
	IT6_02595	cirA	TonB-dependent receptor plug domain-containing protein	2868	3384	35.5246	4882.67	46.5348	2983	39.9818	1669.67	34.0446
	IT6_02600		exported protein of unknown function	606	605.333	30.1591	756.667	34.0096	460	29.1819	277	26.2448
	IT6_02605		TonB-dependent receptor	2541	3386.33	40.2684	5207	56.2898	3184	48.1605	1844	42.7958
	IT6_02610	DrsE	sulfur reductase DrsE	345	953.667	83.3892	1419.33	116.772	899.333	100.161	688	117.809
	IT6_02615		hypothetical protein [Methylacidiphilum sp. IT6]	171	103.333	18.1918	150	24.8745	72.6667	16.312	64	22.6777
	IT6_02620		protein of unknown function	138	81	17.7495	147	29.5071	84.3333	23.4933	61.3333	24.8849
	IT6_02625	yoqW	SOS response-associated peptidase	657	1416	65.1111	1752.67	74.3913	1192.67	69.7566	792.667	72.9088
	IT6_02630		Phytoene dehydrogenase or related enzyme	1599	2962.33	55.7299	4087.67	70.113	2532.33	60.8708	1540.67	56.4059
	IT6_02635		TonB-dependent receptor	2349	4008.67	51.4296	5794.67	67.4424	3698.33	60.5084	2219.67	55.1883
	IT6_02640		conserved protein of unknown function	831	1840.33	66.8416	2284.67	76.4231	1465.67	67.7627	957.667	69.4236
	IT6_02645		Restriction endonuclease	4152	11294.7	82.4756	11812.3	79.4949	7555.33	69.936	4306	61.5126
	IT6_02650		DEAD/DEAH box helicase	2862	10071.3	106.646	8699.67	85.1115	5353	71.8761	2598.33	54.0157
	IT6_02655		DEAD/DEAH box helicase	5259	27510.7	157.923	18639.3	100.274	11696.7	85.4585	5163	58.4228
	IT6_02660	#N/A	AAA family ATPase	438	263.333	17.9392	344	21.3425	204	17.8833	132.667	18.7447
	IT6_02665		TonB-dependent receptor	1899	5131.67	81.3699	6217.67	90.4363	4146	83.9252	2539	79.3516
	IT6_02670		protein of unknown function	372	1097.67	89.298	1444	108.918	893	92.2841	577.667	91.7891
	IT6_02675	cmr2	type III-B CRISPR-associated protein Cas10/Cmr2	2985	13072.7	132.183	13002.7	121.381	9268	119.313	5166.67	103.461
	IT6_02680	cmr3	type III-B CRISPR module-associated protein Cmr3	1269	7703.33	183.571	6678.67	147.536	4956.67	150.079	2735.33	128.229
	IT6_02685	cmr4	type III-B CRISPR module RAMP protein Cmr4	939	3413.67	109.603	2957.67	88.3088	2152.67	88.1001	1136.67	72.5524
	IT6_02690	cmr5	type III-B CRISPR module-associated protein Cmr5	360	868.667	72.8673	842	64.9887	514.667	54.922	268	44.4978
	IT6_02695	cmr6	type III-B CRISPR module RAMP protein Cmr6	903	7285	244.267	5890.33	184.005	3671.33	156.195	2444	163.847
	IT6_02700		TIGR02584 family CRISPR-associated protein	1092	3219	88.7902	3529	89.8154	2108.67	74.2056	1118.33	61.2804
	IT6_02705	add	Putative Adenosine deaminase	1902	5302.67	84.1717	6060	88.2637	4265.33	86.1872	2331.67	72.2559
	IT6_02710	cas1	CRISPR-associated endonuclease Cas1	1008	3062.67	91.7305	3200.33	87.9606	2687.67	102.482	1448.67	86.346
	IT6_02715	cas2	CRISPR-associated endonuclease Cas2	387	1601	124.892	1705.33	121.152	1203	119.448	648.333	98.8043
	IT6_02720		IS1634 family transposase	330	1882.67	171.938	1763	149.142	1388.67	161.638	751.667	135.781
	IT6_02725	ydcM	transposase	1281	75143.7	1770.34	56406.7	1264.87	50173.7	1505.23	25236.3	1187.48
	IT6_02730		IS200/IS605 family transposase	393	1116	85.9857	1141.67	83.4004	810	79.2459	605.333	93.8034
	IT6_02735		DUF302 domain-containing protein	405	5645.33	421.714	8276.67	584.715	5241.33	497.185	4212	613.488
	IT6_02740		protein of unknown function	567	1004.67	53.1181	1433.67	70.6517	645.333	43.7341	338	35.2486
	IT6_02745		transposase	243	338.667	41.7777	547.667	63.1366	177	27.9899	105	24.6079
	IT6_02750		transposase	306	684.333	67.5574	1026.67	93.3713	453.333	56.9118	297	54.5038
	IT6_02755		IS200/IS605 family transposase	315	405.333	38.4759	560.667	49.1453	209	25.4987	151.333	27.7733
	IT6_02760		putative Polyprenyldihydroxybenzoate methyltransferase	708	7037.33	299.88	5974	241.162	4110.33	223.092	2521.67	211.829
	IT6_02765	wcaA	glycosyltransferase family 2 protein	1017	3545	105.492	3657	99.6812	2782.33	105.155	1469.67	84.6148
	IT6_02770		conserved protein of unknown function	1077	2352.33	66.1192	3120.33	79.2279	2416.67	86.2233	1253.67	68.6505
	IT6_02775	slp	Starvation-inducible outer membrane lipoprotein	561	778	41.8782	1070	51.7424	790	54.138	469.667	49.4893
	IT6_02780		Globin domain	588	671.333	34.4778	939.667	43.8654	443.667	28.988	334.333	33.5091
	IT6_02785	ispF	2-C-methyl-D-erythritol 2,4-cyclodiphosphate synthase	483	1432	89.4168	1656.33	96.9533	1094.67	87.12	780	96.5336
	IT6_02790	mmsB	NAD(P)-dependent oxidoreductase	873	3691	128.664	4343.67	141.406	2956.67	130.187	2235.33	154.52
	IT6_02795		cupin domain-containing protein	291	928	96.4394	1091.67	106.034	800.667	105.757	566.333	115.622
	IT6_02805		IS1634 family transposase	768	4028.67	158.19	4228.67	155.74	2339	116.987	1992.33	155.951
	IT6_02810		protein of unknown function	234	1690.67	216.522	1698.67	209.93	1042	171.166	653.667	164.158
	IT6_02815		conserved membrane protein of unknown function	618	2998	145.789	3134.67	143.346	2367	147.177	1312	126.951
	IT6_02820		conserved protein of unknown function	810	2954.33	109.85	3416.67	118.777	2408	114.238	1635	120.835
	IT6_02825	comEC	competence protein ComEC	762	2201.33	87.2514	2496.33	91.6019	1558.33	78.6103	1143.33	89.9264
	IT6_02830		Histidine kinase	1704	3768.67	66.8659	4961.67	81.288	3439.33	77.5813	2388.67	83.3212
	IT6_02835	glnD	[Protein-PII]-UMP uridylyl-removing enzyme,[Protein-PII] uridylyltransferase	2715	10536.3	117.481	12515.7	128.964	8880.67	125.72	6129.67	133.375
	IT6_02840	pdxJ	pyridoxine 5'-phosphate synthase	741	2867	117.061	3712	141.461	2840	147.309	2180	174.712
	IT6_02845	acpS	Holo-[acyl-carrier-protein] synthase	372	1035	83.6576	1280	95.4379	902.667	93.2584	653.333	103.801
	IT6_02850	ubiE	methyltransferase domain-containing protein	870	1882.67	65.2841	2336	73.7231	1839.67	81.2912	1094	73.9158
	IT6_02855	araC	helix-turn-helix transcriptional regulator	930	3956.67	128.823	4476.33	134.539	3617	149.431	3196	202.192
	IT6_02860	kdpE	DNA-binding response regulator in two-component regulatory system with KdpD	720	7815	328.102	8336.33	330.739	6441.67	343.816	4263.67	355.053
	IT6_02865	kdpD	Osmosensitive K+ channel histidine kinase KdpD	2703	22767.7	255.838	22992.7	242.543	17372.3	247.005	11000.7	241.487
	IT6_02870	rplY	50S ribosomal protein L25	663	19221	879.253	15721.7	673.178	13210.7	765.565	12837.7	1153
	IT6_02875	pth	Peptidyl-tRNA hydrolase	555	3192	174.51	3541.67	180.077	2752.67	190.618	1902.33	203.991
	IT6_02880	rpsF	30S ribosomal protein S6	336	6527.67	584.541	6036.33	513.263	4600.33	526.219	2384.33	425.6
	IT6_02885	ssb	single-stranded DNA-binding protein	438	20285.3	1403.99	12465.7	814.109	10789.7	946.519	9328.33	1275.3
	IT6_02890	rplI	50S ribosomal protein L9	591	36039.7	1837.4	34388.7	1662.43	28878.7	1878.17	18431	1884.15
	IT6_02895		outer membrane protein assembly factor BamA	2700	24849.7	277.999	27584.7	288.774	18260.3	259.905	11415.3	254.858
	IT6_02900	hlpA	Outer membrane protein H precursor	600	23204.3	1167.59	20881	1002.88	13907.7	890.91	11302.3	1131.45
	IT6_02905	lpxD	UDP-3-O-(3-hydroxymyristoyl)glucosamine N-acyltransferase	1062	14045	400.37	16257.7	438.916	10495.3	379.758	6292.33	352.889
	IT6_02910	hom	homoserine dehydrogenase	1311	9683	223.36	10035.7	218.177	7623.67	223.471	4489	205.127
	IT6_02915	thrC	Threonine synthase	1101	19482	538.214	17824	466.009	14090.7	491.855	8216.33	448.732
	IT6_02920	leuC	3-isopropylmalate dehydratase large subunit	1368	24424.7	541.534	23880	499.687	16672	468.281	10901.3	477.274
	IT6_02925		conserved protein of unknown function	294	2042.33	210.053	2109	206.177	1646.33	215.237	1106.33	225.128
	IT6_02935	mgtA	H+-transporting ATPase	2346	6534	84.1009	8030	95.476	5268.67	86.3232	3553.33	89.618
	IT6_02940		conserved protein of unknown function	360	5767.67	475.769	4956.67	396.877	6379	681.166	8141.33	1354.98
	IT6_02945		Zn-finger protein	228	1930	254.296	2706	339.151	2037.67	343.592	988	261.174
	IT6_02950		conserved membrane protein of unknown function	249	377.333	46.0263	528	58.7335	298.333	46.0267	185.667	44.6145
	IT6_02955		protein of unknown function	1614	4671.33	87.3949	6006	102.799	3913.67	93.1745	2182.67	79.9472
	IT6_02960		protein of unknown function	165	124	22.6906	176.333	29.5683	147	34.1998	57	19.3049
	IT6_02965	nadE	Glutamine-dependent NAD(+) synthetase	2079	8691	126.424	10011	135.992	7793	144.076	4508	130.031
	IT6_02970	pabC	Aminodeoxychorismate lyase	771	2627.33	102.808	3100	113.094	2197.33	109.535	1419	108.806
	IT6_02975	dsbD	Cytochrome c-type biogenesis protein DsbD, protein-disulfide reductase	2253	13866	186.485	14862.7	186.423	10865.7	185.312	6935.33	183.23
	IT6_02980	uvrC	excinuclease ABC subunit UvrC	1455	4536.67	94.1476	5727.67	109.284	3883.67	102.584	2342	95.2851
	IT6_02985	purL	phosphoribosylformylglycinamidine synthase subunit PurL	2283	13526.7	180.008	13306.3	163.506	10448	175.871	7314.67	190.946
	IT6_02990	nagA	N-acetylglucosamine-6-phosphate deacetylase	1143	2081.67	55.0342	2417.67	58.3192	1747.33	58.7636	988.333	50.3571
	IT6_02995	miaB	tRNA (N6-isopentenyl adenosine(37)-C2)-methylthiotransferase MiaB	1401	13603.7	293.788	13320.7	270.432	9842.33	269.926	6262.67	268.934
	IT6_03000	yhhT	AI-2E family transporter	1050	3397.67	97.5197	4225.67	111.999	2804.67	102.657	1571	88.9879
	IT6_03005	putA	bifunctional proline dehydrogenase/L-glutamate gamma-semialdehyde dehydrogenase PutA	3078	5571.33	54.4422	7263.33	65.2567	4792	59.84	2910.67	55.8875
	IT6_03010	nrfG	TPR repeats containing protein	1368	3270	71.4444	4557.33	93.7276	2800.67	78.6965	2010.67	87.0609
	IT6_03015	fabG	Short-chain alcohol dehydrogenase	714	11189.7	468.321	11193.7	449.6	9058.67	487.616	6610.67	562.981
	IT6_03020		5-formyltetrahydrofolate cyclo-ligase	585	13906.3	716.359	14453	708.266	10613.3	697.34	6856.33	699.675
	IT6_03025		protein of unknown function	156	3915.67	754.445	4348.33	800.957	2650.33	652.818	1515	578.78
	IT6_03030		lipid-binding SYLF domain-containing protein	684	59483.3	2641.14	52293	2197.85	40051.7	2250.03	23848.3	2069.21
	IT6_03035		conserved exported protein of unknown function	567	48490	2595.41	29991.7	1507.19	29543	2001.98	13276	1375.82
	IT6_03045		glycosyltransferase family 2 protein	192	416.667	65.689	503.667	72.434	426.333	85.3606	212	65.5495
	IT6_03050		DUF2321 domain-containing protein	501	2370.33	142.637	2764	157.415	2192.33	168.192	1553.67	187.723
	IT6_03055		DUF2971 domain-containing protein	963	6590.33	207.585	7342.67	216.756	4815.33	192.206	3251	199.436
	IT6_03060		IS1634 family transposase	402	185	13.8188	380.667	25.7838	131.667	12.593	72.3333	10.1279
	IT6_03065		conserved protein of unknown function	741	3203.67	130.454	3251.33	123.097	2734	141.804	1511.33	121.075
	IT6_03070		conserved protein of unknown function	309	1388.33	135.356	1316.67	120.109	946.667	117.732	694.333	129.634
	IT6_03075		PIN domain-containing protein	411	430.667	31.554	616.667	42.1524	344.333	32.2246	273.333	40.0865
	IT6_03080		IS1634 family transposase	249	171.667	20.639	294.667	32.3354	162.333	25.06	94	22.1435
	IT6_03085		DUF4338 domain-containing protein	243	391	48.2748	453.333	51.9282	348	55.0211	176	42.9406
	IT6_03090		tyrosine-type recombinase/integrase	246	331	40.3842	464.667	52.8282	239.667	37.4589	180	43.9269
	IT6_03095		tyrosine-type recombinase/integrase	822	1966.67	72.1634	2638.33	89.3142	1510.33	70.6094	1007.33	73.4013
	IT6_03100		conserved protein of unknown function	468	1141	73.2335	1168	68.5168	738.667	60.6456	431.333	54.3742
	IT6_03105		protein of unknown function	942	4891	158.565	4771.33	142.943	2588	105.549	1941.67	123.048
	IT6_03110		protein of unknown function	189	200.667	31.6969	301	44.933	205.333	41.7349	115.667	37.6501
	IT6_03115		conserved protein of unknown function	444	2539.33	172.93	2519	161.408	2263	195.856	1289.67	173.414
	IT6_03120	Csx3	CRISPR-associated protein Csx3	921	24300.3	802.797	23457.7	729.686	19217.3	801.779	12624.7	815.522
	IT6_03125		AAA family ATPase	4398	20335.3	139.611	20625	131.894	15443.7	134.961	7513.33	101.945
	IT6_03130		conserved protein of unknown function	873	3031.33	104.964	3074.33	97.3348	2219.33	97.6738	960.667	63.991
	IT6_03135	cmr6	type III-B CRISPR module RAMP protein Cmr6	1353	7065.33	157.637	6957.33	143.868	5350.33	151.948	2874	125.774
	IT6_03140		protein of unknown function	492	3307.67	203.538	3844.67	221.66	3359	262.352	2016.67	245.665
	IT6_03145		IS1634 family transposase	1620	21541.3	402.9	21785.3	385.392	12048.3	285.786	8547.67	317.432
	IT6_03150		DUF805 domain-containing protein	792	2475	93.9276	3409	120.549	2313.67	112.255	1524.67	114.614
	IT6_03155		protein of unknown function	537	3181.67	178.713	2463.33	130.474	2198.67	157.338	992	111.061
	IT6_03160		IS1634 family transposase	201	40	5.88016	80.6667	10.6628	50.6667	9.68987	21	6.34331
	IT6_03165	Yhal	Uncharacterized membrane protein YhaH, DUF805 family	435	1044	72.2216	1483.33	92.7949	717.333	63.3586	406.667	55.8031
	IT6_03170		protein of unknown function	222	235	31.8484	426	52.4701	140.333	24.2962	91.3333	23.7522
	IT6_03175		protein of unknown function	153	28.6667	5.51115	45	7.96567	22.6667	5.68598	13.3333	5.37038
	IT6_03180		membrane protein of unknown function	657	2741.67	125.884	3408.33	146.651	2778	162.502	1602.67	145.98
	IT6_03190		2OG-Fe(II) oxygenase	660	7034.33	321.902	9177.33	398.905	5942.33	346.024	4442.33	403.545
	IT6_03195		conserved protein of unknown function	1950	9860.67	152.388	12254	177.383	8898.33	175.371	5423.67	165.339
	IT6_03200	emrA	HlyD family secretion protein	936	4173	134.559	5550.33	168.16	3797	155.898	2677	169.705
	IT6_03205	secY	preprotein translocase subunit SecY	1491	18754	380.082	21465	412.355	15180	391.323	10196	410.175
	IT6_03210	rplO	50S ribosomal protein L15	453	14396	966.861	14187.3	893.67	10476.7	888.809	7617.67	1016.84
	IT6_03215	rpsE	30S ribosomal protein S5	480	25901	1635.47	27861	1663.48	18697.3	1496.77	11180	1397.23
	IT6_03220	rplR	50S ribosomal protein L18	354	12877	1102.17	14014.7	1136.6	8658	939.692	5651	971.844
	IT6_03225	rplF	50S ribosomal protein L6	540	33709.7	1898.47	29840	1579.35	22378.3	1592.25	16090	1801.85
	IT6_03230	rpsH	30S ribosomal protein S8	387	24811.7	1949.67	25248	1872.43	17943	1781.81	11272.7	1746.13
	IT6_03235		type Z 30S ribosomal protein S14 [Methylacidiphilum sp. IT6]	186	68385	11234.6	49799.3	7691.72	41557.3	8585.12	25483	8287.24
	IT6_03240	rplE	50S ribosomal protein L5	582	265573	13935.2	209675	10311.6	155172	10244.2	106923	11150.9
	IT6_03245	rplX	50S ribosomal protein L24	315	63224.7	6098.65	59016	5317.85	36602.7	4464.96	21629	4139.17
	IT6_03250	rplN	50S ribosomal protein L14	366	68083.3	5639.73	69359.3	5406.45	45736.3	4801.93	25669.3	4170.78
	IT6_03255	rpsQ	30S ribosomal protein S17	294	38678	3996.46	38972.7	3790.45	26901.3	3515.8	15351.3	3179.85
	IT6_03260	rpmC	50S ribosomal protein L29	216	23031	3234.46	20570.3	2729.2	14371.3	2556.69	8653	2395.13
	IT6_03265	rplP	50S ribosomal protein L16	426	40242.7	2854.99	39265.3	2635.32	27454.3	2476.33	18237	2586.78
	IT6_03270	rpsC	30S ribosomal protein S3	648	123313	5788.13	118841	5262.89	78684.3	4665.74	49100.7	4595.13
	IT6_03275	rplV	50S ribosomal protein L22	339	27781.3	2489.45	24991.7	2116.78	14851.7	1683.37	9531.67	1684.84
	IT6_03280	rpsS	30S ribosomal protein S19	276	10773	1182.95	12404	1288.78	7277.33	1013.29	3994.67	860.254
	IT6_03285	rplB	50S ribosomal protein L2	852	177136	6312.57	173720	5837.03	117894	5316.45	79984.7	5695.21
	IT6_03290	rplW	50S ribosomal protein L23	285	13170	1400.21	13397.7	1338.39	9098	1226.78	4873	1019.35
	IT6_03295	rplD	50S ribosomal protein L4	651	32647	1518.92	31308.3	1373.44	22527.7	1329.75	13417.3	1232.11
	IT6_03300	rplC	50S ribosomal protein L3	648	111364	5212.1	91818.7	4069.5	71442.7	4236.2	48947	4545.38
	IT6_03305	rpsJ	30S ribosomal protein S10	306	27253.3	2686.73	28339.3	2642.8	19142.3	2403.94	8665	1693.17
	IT6_03310	fusA	elongation factor G	2133	366886	5203.36	351554	4717.61	250362	4510.19	152946	4304.69
	IT6_03315	rpsG	30S ribosomal protein S7	471	51136	3282.92	46986.7	2864.11	34010.3	2774.78	22360.7	2877.93
	IT6_03320	rpsL	30S ribosomal protein S12	426	101807	7234.59	86535	5809.67	73754.3	6653.12	46830.7	6513.97
	IT6_03325	lcb	diacylglycerol kinase family lipid kinase	873	2422	83.8154	3507.33	110.196	1948.33	85.7596	1136.33	76.3073
	IT6_03330	AsmA	membrane assembly protein AsmA	1356	4024	89.8866	4713.33	97.2202	3349.33	94.9399	2176	95.8726
	IT6_03335		N6-adenine-specific methylase	555	2362.33	128.298	3151.67	159.256	2051	142.026	1430.67	152.302
	IT6_03340	ydcM	transposase	1281	191879	4518.34	165990	3720.74	133400	4001.82	73241.3	3452.43
	IT6_03345		IS200/IS605 family transposase	393	520	39.8854	794.667	57.0617	563	55.0448	306.667	45.7513
	IT6_03350		protein of unknown function	162	1915.33	347.455	1393	248.14	2496	592.326	3891	1484.45
	IT6_03355		L,D-transpeptidase	645	4473.67	211.145	4568	199.498	3201.33	190.743	1833.33	172.486
	IT6_03360		Sulfite oxidase or related enzyme	1305	2378	54.9625	2934.67	62.4322	2454.33	72.3102	1533.33	69.2983
	IT6_03365		Cytochrome c family protein	381	1667	131.759	2292.33	171.843	1344	135.527	919.667	145.329
	IT6_03370	ahcY	adenosylhomocysteinase	1305	29992.7	697.179	28934.3	634.04	22556.3	664.246	17359.7	796.702
	IT6_03375	metK	methionine adenosyltransferase	1188	37802	964.612	35532.7	855.061	26925.7	870.945	17138	868.346
	IT6_03380		acetolactate synthase	462	2419.67	158.17	2715.67	168.274	2100.33	174.765	1417.67	188.362
	IT6_03385	yugH	aminotransferase class I/II-fold pyridoxal phosphate-dependent enzyme	1233	32019.3	786.585	30939.7	718.783	25214	785.916	17811	865.388
	IT6_03390	yugG	Lrp/AsnC family transcriptional regulator	510	8886.67	528.167	9995	558.123	7114.67	536.117	4580	540.273
	IT6_03395	prs	ribose-phosphate pyrophosphokinase	969	13006	406.334	13544.3	397.731	9463.67	375.308	6335.67	385.518
	IT6_03400		protein of unknown function	279	805.667	87.2783	1002	101.497	688.667	94.8302	393.667	86.0479
	IT6_03405	efp	Elongation factor P	561	10017.7	540.62	8987.33	457.63	6548.67	448.604	5574	596.426
	IT6_03410	kdsD	Arabinose 5-phosphate isomerase KdsD	978	62555.3	1939.99	56843.3	1664.01	45828	1800.41	31552	1926.1
	IT6_03415	mgtB	Magnesium-transporting ATPase, P-type 1	2772	10921	119.046	12154.3	123.069	8975.33	124.445	5278.67	113.701
	IT6_03420		conserved protein of unknown function	381	582.667	46.0558	824.333	60.7242	520	52.4573	362.667	55.209
	IT6_03430		conserved protein of unknown function	1359	41030.3	914.97	39734.3	835.686	32211.3	910.807	17832.3	804.542
	IT6_03435	glgP	Glycogen phosphorylase	2460	24892.3	306.408	29504.3	342.533	20210.7	315.767	16302.7	399.977
	IT6_03440		hypothetical protein	507	5130	305.448	6119.67	346.97	4520	342.596	4262.67	507.521
	IT6_03445	clpS	ATP-dependent Clp protease adaptor protein clpS	306	9890.33	979.313	10324.3	965.372	7615.67	956.461	5895	1174.44
	IT6_03450	moeZ	molybdopterin-synthase adenylyltransferase MoeB	1188	20072.3	512.918	23407.7	564.322	17197	556.271	13754.7	692.726
	IT6_03455	rnd	Ribonuclease D	1131	7140.33	190.821	7889.33	199.265	5760.67	195.793	3718	196.483
	IT6_03460		YebC/PmpR family DNA-binding transcriptional regulator	750	10684.3	430.273	10053.3	383.392	8356	428.159	6185	503.515
	IT6_03465	alaS	Alanine--tRNA ligase	2766	31042.3	339.852	30385	313.619	22512.7	312.793	14851.3	323.368
	IT6_03470	yrzS	Uncharacterized membrane protein YrzS	213	954	135.381	1113.33	147.435	878	158.479	619	170.785
	IT6_03475	rpoN	RNA polymerase factor sigma-54	1377	6304.67	137.274	7124	146.069	6619.67	184.815	5915	255.574
	IT6_03480		Zn-dependent hydrolase (beta-lactamase superfamily)	789	4228.67	161.725	5095.67	182.136	3523.33	171.557	2212	164.066
	IT6_03485		protein of unknown function	252	255.667	30.6421	536.667	57.8817	182.333	27.8172	87.6667	20.3735
	IT6_03490		restriction endonuclease, partial	348	215.333	18.5305	276	21.7163	134	14.7955	78	12.7251
	IT6_03495		conserved protein of unknown function	294	118.333	12.0258	210.333	19.3211	67.6667	8.85368	45.6667	8.74762
	IT6_03500		VWA domain-containing protein	834	67300	2454.84	46977	1611.37	36711.3	1691.05	19004	1364.27
	IT6_03505		conserved protein of unknown function	756	4472.67	178.898	4869.33	182.878	2814.67	143.064	1193	94.7896
	IT6_03510		serine/threonine protein kinase	1734	11420.3	199.001	11030.3	180.418	7980	176.818	3720	127.397
	IT6_03515		resolvase	186	260.333	41.9945	408	59.0714	146.667	30.2974	89	26.9175
	IT6_03520		hypothetical protein	294	265	27.0818	409.333	37.4502	178.667	23.3718	120.667	23.4498
	IT6_03525		hypothetical protein [Methylacidiphilum sp. IT6]	297	121	12.1641	190	17.4083	82.6667	10.7032	47	9.25919
	IT6_03530		hypothetical protein [Methylacidiphilum sp. IT6]	168	113	20.2876	150.667	24.7346	72	16.4956	41.6667	14.4976
	IT6_03535		helix-turn-helix domain-containing protein [Methylacidiphilum sp. IT6]	93	21.3333	6.69819	33	9.91412	14.6667	6.08161	6.66667	4.38887
	IT6_03540		IS607 family transposase	629	1459	69.8795	2322.67	104.812	1249.33	76.3384	1017.33	94.9955
	IT6_03545		conserved protein of unknown function	294	3116.67	322.49	3455.33	334.778	2706	353.751	1988	400.629
	IT6_03550	dsbG	thioredoxin domain-containing protein	705	1766.33	75.8546	2759.33	110.911	1706	93.0278	1166	99.8009
	IT6_03555	rfaG	glycosyltransferase family 4 protein	1035	4018	117.403	5711.33	155.764	4022.33	149.378	2459	140.559
	IT6_03560		DUF302 domain-containing protein	381	905	71.7801	1336.67	98.0533	716.667	72.2936	493.667	77.2495
	IT6_03565		Ribonucleotide reductase of class III (anaerobic), large subunit	1836	6234.33	102.888	8011	122.472	4826	101.047	3471.67	112.631
	IT6_03570		Ribonucleotide reductase of class III (anaerobic), activating protein	699	1232.33	53.4265	1713	68.1897	1243.33	68.3544	759.667	63.6428
	IT6_03575		SRPBCC domain-containing protein	435	969.333	67.395	1144.67	73.8424	821.333	72.5761	555.333	77.6323
	IT6_03580	rhaT	Permease of the drug/metabolite transporter (DMT) superfamily	867	3669.67	128.033	5876.67	187.408	3089.67	136.977	1978.33	137.772
	IT6_03585	gatA	amidase	1428	6115.33	129.89	7127	140.503	5666	152.512	3434.33	143.119
	IT6_03590	cynS	Cyanate hydratase	441	1024.33	70.0118	1239.33	76.9292	785.667	68.5087	500	66.9829
	IT6_03595		conserved protein of unknown function	1029	5925	173.69	4472.67	120.761	3148.33	117.58	2144	124.353
	IT6_03600		conserved protein of unknown function	1764	4218.33	72.116	4970	77.9289	3196	69.6344	1935.67	64.2854
	IT6_03605	nrfG	tetratricopeptide repeat protein	849	3621.33	128.608	4178	138.963	2951.67	133.626	1677.33	117.999
	IT6_03610		protein of unknown function	264	890	101.387	1122	118.594	646	94.0091	366.333	84.0603
	IT6_03615		DUF488 domain-containing protein	534	1123.67	63.6247	1298.33	67.8345	946.333	68.0744	608.333	66.4543
	IT6_03620	iunH	Inosine-uridine preferring nucleoside hydrolase	1128	1566	41.7477	2064.33	49.9732	1389.67	47.3765	759	39.0865
	IT6_03625	preT	Pyridine nucleotide-disulphide oxidoreductase associated with reductive pyrimidine catabolism	1299	3358.33	78.3263	4650.33	100.783	3106	91.9062	2046.67	92.878
	IT6_03630	preA	NAD-dependent dihydropyrimidine dehydrogenase subunit PreA	1308	7859.67	182.592	9689	210.741	7660.33	225.107	4873.67	220.802
	IT6_03635	dpys	D-hydantoinase	1410	6991	150.703	8524.33	170.448	5981.33	163.016	4510.33	191.072
	IT6_03640	argE	Acetylornithine deacetylase/Succinyl-diaminopimelate desuccinylase or related deacylase	1236	1891.67	46.3216	3107.67	70.3559	2006	62.3845	1438	68.2668
	IT6_03645	tonB	Ferric siderophore transport system, periplasmic binding protein TonB	624	1564.67	75.7039	2220	99.7781	1786.33	110.057	1139	110.444
	IT6_03650		Putative enzyme of poly-gamma-glutamate biosynthesis (Capsule formation)	984	3588	110.171	4813	135.735	2604.33	101.73	1681	100.663
	IT6_03655	TauE	sulfite exporter TauE/SafE family protein	747	4017.33	161.765	4471.67	165.78	3018	155.277	2092.67	165.885
	IT6_03660		conserved exported protein of unknown function	339	16035	1424.69	18047.7	1527.76	14309.7	1622.92	15483.3	2793.63
	IT6_03665	phoD	Phosphodiesterase/alkaline phosphatase D	1413	7144	152.149	8342	165.867	5405	147.054	4934.33	210.391
	IT6_03670	aqpZ	aquaporin Z	618	2032	99.0659	2984	136.436	2164.33	134.607	1227.67	118.496
	IT6_03675		conserved membrane protein of unknown function	618	3158.67	153.777	4084	184.76	3453.33	214.727	2147.33	208.487
	IT6_03680		selenium-binding protein	1410	11958.3	257.869	10262.7	206.149	7798	212.517	4314.33	182.649
	IT6_03685	prpD	bifunctional 2-methylcitrate dehydratase/aconitate hydratase	1413	9264	199.181	10629.7	213.279	7650.33	208.071	5623.33	238.617
	IT6_03690	rpe	ribulose-phosphate 3-epimerase	690	8299.67	365.26	9445.67	390.252	7536	419.767	5005	434.718
	IT6_03695	namA	NADH:flavin oxidoreductase/NADH oxidase	1065	2541.67	72.3711	3266	85.46	2337.67	84.3528	1338.67	72.8502
	IT6_03700		conserved protein of unknown function	837	2439.67	88.2312	3267.33	109.686	2091.33	96.0193	1171.33	82.2244
	IT6_03705	sgaA	alanine--glyoxylate aminotransferase family protein	1089	24476.3	680.871	24069.7	631.49	18267	644.59	10673	582.445
	IT6_03710	czcR	response regulator transcription factor	672	5279.67	236.936	6017.67	255.875	4095	234.201	3306.67	293.028
	IT6_03715	cusS	HAMP domain-containing histidine kinase	1404	5566.67	119.661	6631	131.647	4281.33	117.196	2730	113.851
	IT6_03720	gpmA	2,3-diphosphoglycerate-dependent phosphoglycerate mutase	747	18968	766.05	20129.7	773.574	13877.7	713.915	9859.67	792.958
	IT6_03725	czcC	outer membrane protein, heavy metal efflux system	1323	9183	208.58	11035.7	234.596	9193.67	267.193	4768	216.172
	IT6_03730	czcC	outer membrane protein, heavy metal efflux system	1308	13403.7	309.01	13695.3	299.269	12246	359.975	6134.33	278.565
	IT6_03735	acrA	Membrane-fusion protein	858	4043.67	141.7	5050	164.615	3835	171.888	2030.67	139.619
	IT6_03740	czcA	heavy metal efflux system protein	3189	17699.3	167.307	19542.7	173.509	16399.3	197.692	8821	165.792
	IT6_03745		L,D-transpeptidase-like protein	522	2641.67	152.62	2858	153.787	2410.67	177.547	1435	163.125
	IT6_03750	hyuB	hydantoinase B/oxoprolinase family protein	1566	9810	189.88	10253	184.258	7170	175.927	4762.67	179.927
	IT6_03755		conserved protein of unknown function	228	2432.67	321.752	3427	432.192	2550.33	429.924	2340	614.221
	IT6_03760	hyuA	hydantoinase/oxoprolinase family protein	2076	15218.7	222.644	14570.7	197.78	11404.7	211.09	7352.33	210.648
	IT6_03765	gntK	Predicted APH family phosphotransferase fused to gluconate kinase family enzyme	1632	12940.3	240.717	14715.3	255.543	9241	217.597	6376.67	232.178
	IT6_03770		conserved protein of unknown function	930	2292	73.9961	3281.67	98.5791	2305	95.242	1426	90.6679
	IT6_03775		conserved protein of unknown function	516	1092.67	63.7388	1375.33	73.5733	1056	78.6547	514.667	58.7256
	IT6_03780		energy transducer TonB	723	3999	166.738	4567.33	176.1	2833.67	150.59	2009.33	167.708
	IT6_03785	ompR	DNA-binding response regulator, OmpR family (REC-wHTH domains)	693	8170	354.775	7102.33	294.705	5173	286.809	3629.67	313.495
	IT6_03790		protein of unknown function	216	1054.33	146.8	851.667	110.82	681.667	121.305	311.667	85.7097
	IT6_03795	csgD	LuxR family transcriptional regulator	774	4917.33	191.284	4278.33	155.176	3038	150.846	1367.67	106.144
	IT6_03800		gamma-glutamylcyclotransferase	465	4390	285.285	3570	215.382	3022.33	249.684	1440	185.577
	IT6_03805		protein of unknown function	399	999	75.7735	1285.67	89.9744	1135.67	109.366	551.333	82.0726
	IT6_03810	spr	peptidoglycan endopeptidase	705	1237.33	52.9689	1727.67	67.5531	1128	61.4742	665.667	55.971
	IT6_03815	glgX	glycogen debranching protein GlgX	2139	5258	74.564	6355	82.1536	4573.33	82.1666	2668	74.0163
	IT6_03820		transglutaminase family protein	858	1326.67	46.5535	1652.33	53.0926	1064.67	47.6959	839.667	57.9522
	IT6_03825		conserved protein of unknown function	2376	6930.33	88.2198	7595.67	89.459	5607.33	90.701	4652	116.029
	IT6_03830		alpha-E domain-containing protein	909	2843.33	94.4715	3400.33	103.805	2612.33	110.425	1747	113.068
	IT6_03835		circularly permuted type 2 ATP-grasp protein	1506	3525	69.8548	3762	69.7038	4223.67	107.81	5016	197.646
	IT6_03840		biotin/lipoyl-binding protein	2196	7056	97.035	7709	96.8042	5031.33	88.0446	2972	78.9531
	IT6_03845	tolC	TolC family protein	1413	3800.67	81.2239	3865.33	75.8487	2413	65.6338	1475.33	61.6676
	IT6_03850	acrA	efflux RND transporter periplasmic adaptor subunit	909	5489.67	182.251	4412.67	136.132	2924	123.608	1973.33	130.748
	IT6_03855	acrA	biotin/lipoyl-binding protein	2115	4363.33	62.2132	5316	70.1027	3434	62.3905	1988.67	55.7279
	IT6_03860	PqqD	Coenzyme PQQ synthesis protein D	312	1049.67	102.183	1241.33	110.109	737.667	90.8572	493	94.2996
	IT6_03865		Radical SAM superfamily enzyme	1062	2254.33	64.3764	3094.33	81.1035	1783.33	64.5262	1134.67	63.9902
	IT6_03870		protein of unknown function	639	1629.67	77.1129	1959.33	84.9324	1257	75.6087	732	68.2879
	IT6_03875		conserved protein of unknown function	192	458.667	72.8572	510	73.4662	330	66.0581	227.333	70.8556
	IT6_03880		conserved protein of unknown function	435	879	61.731	1019	65.0494	730.667	64.5729	397.333	54.1241
	IT6_03885		conserved protein of unknown function	333	304.667	27.4679	318.333	26.1227	229.667	26.5192	125.333	22.2704
	IT6_03890		conserved protein of unknown function	1227	3353	82.6299	4420.67	98.5655	2497.33	78.2127	1482.67	70.5002
	IT6_03895	smtA	class I SAM-dependent methyltransferase	948	4659	148.423	5634	166.846	3853.67	156.191	2632.33	165.423
	IT6_03900	wcaA	Glycosyltransferase	2070	16342	238.626	17380	237.76	12348.3	229.279	7668	221.373
	IT6_03905	mbhJ	NADH-quinone oxidoreductase subunit B family protein	513	2148.67	125.939	3310.33	184.006	1677.33	125.696	1643.33	191.326
	IT6_03910	ehrE	Putative formate-dependent oxidoreductase complex subunit	1584	9104	172.946	15142.7	272.083	6696.33	162.512	7555.67	286.282
	IT6_03915	hyfF	Hydrogenase-4 component F homolog	1431	4042	85.0629	6488	126.572	3078.67	82.7244	2505.67	104.925
	IT6_03920	ehrA	Hydrogenase-4 component E	666	3178.33	142.916	5709.67	243.989	2650	152.968	3597.67	318.925
	IT6_03925	ehrD	Formate hydrogenlyase subunit 4	948	1844.33	58.3906	3058.33	89.8057	1696	68.7765	1235.33	76.5675
	IT6_03930	hyfB	Formate hydrogenlyase subunit 3	2001	7447.67	112.277	11863.7	165.111	6193.33	118.968	5042	148.63
	IT6_03935		type 1 glutamine amidotransferase	666	2972.67	134.942	6461.67	277.834	3778.67	218.093	3997.33	362.694
	IT6_03940	nemA	N-ethylmaleimide reductase, FMN-linked	1104	2670.67	72.8671	3752	95.2695	2405	83.731	2260.67	120.99
	IT6_03945	kefB	Na+/H+ antiporter	1197	4517	114.045	5953.67	137.147	3953	126.916	2438.67	120.953
	IT6_03950	ydcM	IS200/IS605 family element transposase accessory protein TnpB	1170	66028.7	1712.95	59451.3	1469.65	38921.3	1278.41	24161.3	1217.87
	IT6_03955	lhgD	L-2-hydroxyglutarate oxidase	1194	8110	204.926	9276.33	219.391	6728.67	216.6	4962.67	250.32
	IT6_03960	galE	NAD(P)-dependent oxidoreductase	933	12233.7	396.883	12333.3	376.403	10026	413.034	6970.33	445.943
	IT6_03965	rfbC	dTDP-4-dehydrorhamnose 3,5-epimerase	534	11554.3	657.511	11435.3	613.378	9535	686.237	5818.67	653.289
	IT6_03970		UDP-glucose 4-epimerase	996	17657.3	540.04	16051	458.864	11875.3	458.25	8675.33	515.848
	IT6_03975	rfbF	glucose-1-phosphate cytidylyltransferase	798	10267	390.391	9711.67	346.529	6949.33	334.712	4841	364.82
	IT6_03980	rfbC	O-antigen biosynthesis protein	2433	9199	114.817	10271.7	118.429	7148.67	112.938	4946.67	120.739
	IT6_03985	smtA	class I SAM-dependent methyltransferase	1251	22934.7	559.824	20991.7	478.254	13017.3	399.749	9967.33	471.501
	IT6_03995	pspE	rhodanese-like domain-containing protein	570	4009	212.003	5620.67	279.714	4160.67	280.576	2285	238.601
	IT6_04000		YjbQ family protein	417	3842.33	278.342	4892	337.517	4759	438.588	3091.33	441.519
	IT6_04005	ruvB	Holliday junction branch migration DNA helicase RuvB	1017	4226	125.318	5033	140.547	3378	127.675	2170	126.367
	IT6_04010	ruvA	Holliday junction DNA helicase RuvA	618	3736	182.817	4310.33	197.569	3257.33	202.521	1648.33	160.882
	IT6_04015	ruvC	crossover junction endodeoxyribonuclease RuvC	507	2754	164.509	3738	210.984	2980.67	226.007	1605	192.35
	IT6_04020		protein of unknown function	636	11884	564.097	15945.7	716.214	9314.33	562.808	7464.67	710.756
	IT6_04025	proP	MFS transporter	1251	7804.67	188.472	10600.7	238.94	6316.33	194.044	4227.67	203.176
	IT6_04030	erpA	iron-sulfur cluster assembly accessory protein	363	4900.33	409.17	4969.67	387.049	3523	373.012	2299.33	384.216
	IT6_04035	exo	flap endonuclease	888	3901.67	132.869	4111	128.27	2690.33	116.425	1538.67	102.893
	IT6_04040		Polysulphide reductase	2106	16203.7	233.228	19310	258.714	12957.7	236.396	8141.67	230.875
	IT6_04045		conserved protein of unknown function	474	6612	419.909	8285.33	496.112	5469.67	443.478	3681.33	467.157
	IT6_04050		conserved protein of unknown function	504	2572.33	154.734	2725.33	151.723	2391.67	182.424	1289	152.081
	IT6_04055		conserved protein of unknown function	366	2559	211.762	2290.33	178.045	3115.33	327.148	1254.67	203.255
	IT6_04060		NAD-dependent epimerase/dehydratase family protein	1017	5082	151.226	5750.67	159.19	4179.33	157.95	3273.33	191.232
	IT6_04065	ubiD	4-hydroxy-3-polyprenylbenzoate decarboxylase	1485	6467	132.183	7758.67	146.914	5465.33	141.446	3816.33	153.249
	IT6_04070		lipid-binding SYLF domain-containing protein	699	42736.3	1853.53	35449.3	1445.14	29958.7	1647.03	21708.3	1844.43
	IT6_04075	fixX	ferredoxin family protein	300	933.667	93.9947	1346.67	126.631	894.667	114.584	722	145.373
	IT6_04080	fixC	FAD-dependent oxidoreductase	1299	3567.33	83.2475	5093.67	108.817	3681	108.916	2838.33	130.004
	IT6_04085	fixB	electron transfer flavoprotein subunit alpha/FixB family protein	1125	3905.33	105.119	5772	142.602	4036	137.863	3014.67	159.584
	IT6_04090	fixA	electron transfer flavoprotein subunit beta/FixA family protein	828	2017.67	73.4035	2723.67	91.4475	2505.67	116.309	1980	142.355
	IT6_04095	nifW	nitrogen fixation protein NifW	369	593.333	48.3018	807.667	61.7037	881.667	91.8601	856.333	141.169
	IT6_04100		SIR2 family protein	858	1480.67	52.2523	1757	56.4005	1555.33	69.6703	1118.67	75.8935
	IT6_04105		hypothetical protein	219	395.333	54.696	406	51.6833	389.667	68.345	311.333	84.8018
	IT6_04110	per	perosamine synthetase	1149	2118.67	55.6044	3087.67	74.1739	2236.67	74.8227	1750.67	89.6978
	IT6_04115	nifT	putative nitrogen fixation protein NifT	210	576.333	83.087	700	92.9027	504	92.207	505.667	140.67
	IT6_04120	iscA	iron-sulfur cluster assembly accessory protein	357	1213.67	102.799	2037.33	156.615	963.333	103.692	564.667	91.8801
	IT6_04125	erpA	iron-sulfur cluster insertion protein ErpA	402	1073.33	80.364	1510.33	102.975	1249.67	119.502	823	123.31
	IT6_04130	nifA	nif-specific transcriptional activator NifA	1587	6366.33	119.512	7418.33	132.446	9084	220.027	12571.3	474.444
	IT6_04135	ttuD	sulfurtransferase	858	1799	63.707	2374	76.194	1854	83.0692	1381	94.5607
	IT6_04140	nifQ	NifQ family protein	558	1299	70.1436	1662.33	82.9921	1505	103.695	1279.67	135.458
	IT6_04145	iscS	cysteine desulfurase	1224	2842.33	70.2486	3721.33	83.5531	2529.67	79.4434	1312.67	62.2242
	IT6_04150	nifZ	nitrogen fixation protein NifZ	270	1079	121.412	1435	147.611	862.333	122.715	507.333	110.475
	IT6_04155		LRV (FeS)4 cluster domain protein clustered with nitrogenase cofactor synthesis	816	2249	83.2847	3242.67	109.513	2266.67	106.778	1120.67	80.1172
	IT6_04160		conserved protein of unknown function	516	1229.67	71.9785	1500	79.6857	1098	81.7995	612	69.7686
	IT6_04165	sufA	Fe-S cluster assembly scaffold protein SufA	339	691	61.4647	1107	88.808	589.667	66.8695	265	46.9009
	IT6_04170	frxA	YfhL family 4Fe-4S dicluster ferredoxin	225	307.333	41.2818	578.333	72.465	403.333	68.8854	188.667	48.8073
	IT6_04175	nifB	nitrogenase cofactor biosynthesis protein NifB	1572	3340.33	64.169	5073.67	88.6181	3348.67	81.8715	1708	64.0301
	IT6_04180	merA	mercury(II) reductase	1653	2097	38.2696	2787	45.8611	1594.33	37.0773	965.333	33.9334
	IT6_04185	merT	mercuric ion transport protein	600	4137	208.722	4252.67	197.062	2981.33	190.988	2265	222.145
	IT6_04190	cueR	heavy metal-responsive transcriptional regulator	420	1934.67	139.24	2373.67	160.298	1533.33	140.312	1177.67	171.714
	IT6_04195	ppa	inorganic diphosphatase	588	3167	162.086	3527.33	171.556	2484.33	162.445	2768.67	282.866
	IT6_04200		NifX-associated nitrogen fixation protein	471	1909.67	123.041	2498.33	146.106	1595	130.1	1091.33	138.406
	IT6_04205	nifX	nitrogen fixation protein NifX	399	974.333	74.0335	1287.33	89.0967	1138	109.608	643.667	95.2866
	IT6_04210	nifN	nitrogenase iron-molybdenum cofactor biosynthesis protein NifN	1383	2395	52.5875	3411.67	67.9111	2603.33	72.3611	1323.67	55.8754
	IT6_04215	nifE	nitrogenase iron-molybdenum cofactor biosynthesis protein NifE	1383	3821.33	83.7515	5635.67	112.247	4301.67	119.508	2175.67	92.358
	IT6_04220	nifK	nitrogenase molybdenum-iron protein subunit beta	1581	4061.67	78.0742	5571.33	97.6459	4573.67	111.173	2495.33	92.9913
	IT6_04225	nifD	nitrogenase molybdenum-iron protein alpha chain	1476	3346	68.7066	5129.33	95.9737	4200.67	109.368	2093.33	82.8199
	IT6_04230	nifH	nitrogenase iron protein	894	2195.33	73.9313	4351.33	135.921	3818.33	164.124	1964	131.841
	IT6_04235	nifV	homocitrate synthase	1143	5255.67	138.033	6277.33	152.557	7389	248.472	7395.67	382.654
	IT6_04240	cysH	phosphoadenylyl-sulfate reductase	711	5003.33	213.754	4990	198.974	12705	686.917	9111.67	770.058
	IT6_04245	cysD	sulfate adenylyltransferase subunit 2	804	8458	319.969	8167.33	289.761	15821.7	756.497	11279.3	846.921
	IT6_04250	cysNC	adenylyl-sulfate kinase	1911	19889	317.567	20974	313.622	47060.7	946.343	33368.7	1062.44
	IT6_04255	moaE	molybdenum cofactor biosynthesis protein MoaE	417	5586.67	406.024	5951.33	405.942	5293	487.824	3708.67	532.059
	IT6_04260	moaD	MoaD/ThiS family protein	255	1309.33	155.389	1635.67	182.539	1073.33	161.756	622.667	145.798
	IT6_04265	moaA	GTP 3',8-cyclase MoaA	1011	7967	238.443	8394	235.748	6571	249.79	4314.67	254.477
	IT6_04270		DNA primase	375	8401.67	679.395	10285.3	782.887	10370.3	1062.62	7537	1177.39
	IT6_04275	pqqF	Putative coenzyme PQQ synthesis protein F	2538	27561.7	328.87	26917.3	302.014	19480.7	294.963	13934	326.748
	IT6_04280		conserved protein of unknown function	492	14703	907.387	11469.7	664.803	10336.3	807.306	8896	1078.74
	IT6_04285	potD	spermidine/putrescine ABC transporter substrate-binding protein	855	11980	426.951	12941	430.667	9958.67	447.481	6998	491.521
	IT6_04290	lpxK	tetraacyldisaccharide 4'-kinase	1263	9926.67	238.026	12136.3	273.852	8839.67	269.012	6656.67	314.07
	IT6_04295	rfaF	lipopolysaccharide heptosyltransferase II	1014	2515.33	74.7763	3370.67	93.4133	2662.67	100.95	1675.67	98.3942
	IT6_04300	murJ	murein biosynthesis integral membrane protein MurJ	1620	6450.67	120.253	7952.67	135.948	5440	129.045	3552	129.341
	IT6_04305		conserved protein of unknown function	915	10256.7	339.237	12393	386.995	9545.67	400.981	6649.67	442.759
	IT6_04310		conserved protein of unknown function	522	1908	109.945	2326	125.921	1663	122.441	1079.33	123.993
	IT6_04315	pyrE	Orotate phosphoribosyltransferase	579	2522.67	131.957	3034	147.549	1949.67	129.373	1683.67	173.966
	IT6_04320		outer membrane lipoprotein-sorting protein	819	4702.33	173.689	5023.67	173.225	3858	181.053	2610.67	192.271
	IT6_04325	glmM	phosphoglucosamine mutase	1374	10045.3	221.666	11908	242.159	8151.33	227.969	5193	222.807
	IT6_04330	dacA	Diadenylate cyclase	744	3546.67	144.466	4058	153.978	2603.33	134.477	1622.67	130.554
	IT6_04335	folP	dihydropteroate synthase	864	12396.7	435.734	12287	402.65	8824	392.52	5810	400.281
	IT6_04340	polX	DNA polymerase/3'-5' exonuclease PolX	1893	8909.33	142.837	9478.33	139.473	6829.33	138.666	4418	139.093
	IT6_04345	hemL	glutamate-1-semialdehyde 2,1-aminomutase	1287	15986.7	377.248	17899.3	397.058	11386	339.952	7048.67	324.316
	IT6_04350		sporulation protein SpoOM	1803	9797.33	164.451	10238	160.86	7179.33	153.054	5141.33	169.369
	IT6_04355	ccpA	cytochrome-c peroxidase	1041	14945.3	433.312	16919.7	466.221	11738.7	433.395	8516.67	489.574
	IT6_04360		WD40 repeat domain-containing protein	2157	20569	288.295	26457.7	349.884	17104	304.75	11434	317.441
	IT6_04365	ftsH	ATP-dependent metallopeptidase FtsH/Yme1/Tma family protein	1944	80982.3	1256.69	76891.7	1133.57	59208	1170.3	36022	1113.92
	IT6_04370	mqnE	aminofutalosine synthase MqnE	1134	5902	157.514	5970	147.495	3895.67	132.04	3039.67	158.496
	IT6_04375	ubiA	4-hydroxybenzoate octaprenyltransferase	864	5569.33	195.432	5438.33	175.681	3691.67	164.214	2560.33	173.924
	IT6_04380	ubiX	UbiX family flavin prenyltransferase	555	3186.33	173.482	3389.33	173.387	2481.67	171.868	1799.33	192.018
	IT6_04385	citB	response regulator transcription factor	687	10168.7	449.314	5361	217.235	3576	199.981	2066.33	177.38
	IT6_04390	smtA	methyltransferase domain-containing protein	726	7079.67	296.191	3767.67	145.65	2757.33	145.954	1824.67	149.113
	IT6_04395	dapB	4-hydroxy-tetrahydrodipicolinate reductase	750	9382	382.044	9385.67	356.016	7159.33	366.835	6066.67	494.109
	IT6_04400	dapA	4-hydroxy-tetrahydrodipicolinate synthase	906	17129	576.439	15819.7	495.985	11759	498.686	9167	606.588
	IT6_04405	dapF	diaminopimelate epimerase	822	9956.67	368.665	10119	349.9	6224.67	290.97	4161	302.647
	IT6_04410	hisH	imidazole glycerol phosphate synthase, glutamine amidotransferase subunit	621	4244.33	206.733	4287	193.984	3327.33	205.949	2039.67	193.865
	IT6_04415	hisA	1-(5-phosphoribosyl)-5-	717	6577	277.437	6769.67	267.843	5335.33	286.015	3304	273.378
	IT6_04420		metallophosphoesterase	1122	6962	187.702	8182.33	203.715	5612	192.195	3489.67	184.459
	IT6_04425		DoxX family protein	468	2398.33	155.192	3299	197.26	2301.33	188.979	1202.67	153.057
	IT6_04430	ydcM	transposase	1281	74663.7	1760.97	67118.7	1513.98	45130.7	1353.71	28747.3	1364.64
	IT6_04435		transposase, IS200 family	414	2134.67	155.36	2821.67	195.954	1736.67	161.197	1239	182.057
	IT6_04440	carB	carbamoyl-phosphate synthase large subunit	3279	30314.3	280.012	36002.3	312.884	25281.3	296.308	17303	316.473
	IT6_04445	mqnC	dehypoxanthine futalosine cyclase	1053	19086	548.89	19212	522.003	15081.7	550.463	10187.7	578.789
	IT6_04450	mqnA	menaquinone biosynthesis protein	735	8685.33	356.484	8891	342.634	6524	341.105	3544.33	289.538
	IT6_04455	secF, secD	protein translocase subunit SecD	2292	21692	287.313	18895.3	233.459	15111.3	253.383	9182.67	237.576
	IT6_04460	yajC	preprotein translocase subunit YajC	414	32983.3	2422.09	24982	1722.58	21191.3	1966.66	15565	2279.1
	IT6_04465	tgt	tRNA guanosine(34) transglycosylase Tgt	1140	5882.67	155.682	6968.33	172.361	4745.33	160.007	2920.33	153.152
	IT6_04470	galT	Galactose-1-phosphate uridylyltransferase	1029	5853.33	172.598	6913	189.38	4510	168.433	2866.33	167.099
	IT6_04475		Alpha-amylase/alpha-mannosidase	2163	28539	400.16	31364.7	412.555	22218.3	394.717	14129	393.362
	IT6_04480	jgt	4-alpha-glucanotransferase	2043	11889.3	176.59	11217.3	154.83	9461	177.977	5881	173.113
	IT6_04485		protein of unknown function	456	22574.7	1499.11	16176.7	1025.03	14308.3	1205.91	9673.33	1271.51
	IT6_04490		protein of unknown function	171	3451.67	609.375	2798.67	475.378	1691	379.828	1367.67	471.587
	IT6_04495		transposase	528	1770	100.441	2322	123.299	1214.67	88.4021	912.333	101.651
	IT6_04500		conserved protein of unknown function	444	1155.33	78.5496	1663.67	105.082	1520.33	131.613	977.667	129.455
	IT6_04505	coxB	Cytochrome c oxidase subunit II	801	11560.7	439.666	13458.7	480.902	8821.67	423.277	5237	387.824
	IT6_04510		hypothetical protein [Methylacidiphilum sp. IT6]	282	2908.33	313.543	2899.33	292.445	2265.33	308.678	1551.33	327.035
	IT6_04515		conserved protein of unknown function	324	16124	1519.15	14851.3	1313.4	11676.3	1385.1	8042	1476.64
	IT6_04520		conserved protein of unknown function	207	1449.33	212.817	1492	203.392	1001	185.876	575	165.593
	IT6_04525	coxD	cytochrome C oxidase subunit IV family protein	297	1309.33	133.627	1558	146.749	890.667	115.32	417	84.9551
	IT6_04530	coxC	heme-copper oxidase subunit III	792	20944.3	805.357	18802	677.097	13203.7	640.631	7465.67	568.207
	IT6_04535	coxA	cytochrome C oxidase subunit I	1848	18108.7	297.194	20726	317.16	13267.3	275.925	7430	239.2
	IT6_04540	cccA	cytochrome c	600	3803.33	191.028	4415	208.48	3233.33	207.116	1776.33	177.938
	IT6_04545	ccoO	cytochrome oxidase	603	3863.67	194.842	3981.33	187.824	2673	170.326	1672.67	164.274
	IT6_04550	ccoN	cytochrome oxidase	1353	7592.67	169.682	8696	177.369	5172.67	146.888	3216	141.428
	IT6_04555		conserved protein of unknown function	366	1872	154.055	1819.67	140.379	1339.33	140.647	1000.67	164.431
	IT6_04560		Cytochrome c	273	905.667	99.3756	763.667	77.1547	493.333	69.4295	202.333	44.1685
	IT6_04565	nosF	Cu-processing system ATP-binding protein	702	4414	190.247	4793	194.364	3862.67	211.429	2820.33	239.155
	IT6_04570	nosD	nitrous oxidase accessory protein, copper chaperone	1176	20732	533.524	26220.7	638.15	18942.7	619.091	13447.3	684.739
	IT6_04575	nosL	nitrous oxide reductase accessory protein	453	5387	358.344	9418.67	593.985	5551.67	471.06	3784.33	500.03
	IT6_04580		conserved membrane protein of unknown function	603	2353	117.795	4032.67	189.526	2408	153.486	1552.67	154.064
	IT6_04585	nosZ	Sec-dependent nitrous-oxide reductase	1983	26439.3	405.143	34401.3	495.795	21966.3	425.629	18494.7	553.184
	IT6_04590		c-type cytochrome	453	2973.33	196.935	4804.67	303.507	2607	221.11	1666	218.948
	IT6_04595		conserved membrane protein of unknown function	1203	7455	187.301	10344.7	239.066	5772.67	184.381	3693.33	182.265
	IT6_04600	cccA	Cytochrome c family protein	618	4420	215.948	5521.67	253.94	3865	240.409	2565.33	247.557
	IT6_04605		DUF3341 domain-containing protein	600	2357.33	118.223	3158.67	148.131	2012.33	128.91	1242	124.883
	IT6_04610		Prokaryotic molybdopterin-containing oxidoreductase family, membrane subunit	1443	6121	127.959	8100.67	158.022	5493.33	146.333	3261.33	135.036
	IT6_04615	hybA	4Fe-4S dicluster domain-containing protein	3132	24299.7	234.57	27033.7	244.816	19095.3	234.324	12609.3	239.899
	IT6_04620	qrcA	menaquinone reductase, multiheme cytochrome c subunit	657	3509	161.176	5041.33	218.248	4009.33	234.564	2379.33	216.187
	IT6_04635	yfiH	polyphenol oxidase family protein	645	3791	176.413	5591	249.876	4091.33	243.752	3672	345.096
	IT6_04640		conserved protein of unknown function	375	8837.33	710.208	12571	966.606	10136.7	1038.87	8138	1309.58
	IT6_04645		adenosyl-hopene transferase HpnH	1005	40926.7	1227.71	47255	1344.58	38844.7	1485.55	24849.7	1482.58
	IT6_04650	tatA	twin-arginine translocase TatA/TatE family subunit	285	3526.33	373.476	4743.67	475.087	3538	477.153	2479.33	519.959
	IT6_04655	gcpE	(E)-4-hydroxy-3-methylbut-2-enyl-diphosphate synthase	1752	32585	560.279	31512.3	512.554	19954.3	437.65	16107.7	552.497
	IT6_04660	rseP	Zinc metalloprotease	1446	17887	373.725	18181.3	356.832	12407.3	329.817	8308.33	342.866
	IT6_04665	dxr	1-deoxy-D-xylulose-5-phosphate reductoisomerase	1161	14902	388.227	13249.3	326.41	11476.7	379.857	8814	452.684
	IT6_04670	rplT	50S ribosomal protein L20	363	19111	1583.14	18248.3	1441.22	14955.3	1583.16	11344	1872.61
	IT6_04675	rpmI	50S ribosomal protein L35	210	11820.7	1696.98	12272.3	1675.79	10217.7	1870.1	6552	1896.92
	IT6_04680	infC	translation initiation factor IF-3	621	74988	3648.12	73595.7	3401.83	50170	3104.59	29911	2967.94
	IT6_04685	thrS	threonine--tRNA ligase	1836	30945	510.31	33705	523.695	25599.7	535.838	16409	537.524
	IT6_04690	lgt	prolipoprotein diacylglyceryl transferase	840	3670	132.064	5243.67	171.999	3200	146.395	1767.33	123.384
	IT6_04695		conserved exported protein of unknown function	189	9047.33	1451.48	10417.3	1595.25	9943.33	2022.09	9874.33	3130.78
	IT6_04700	cimA	citramalate synthase	1578	19623	376.141	20950	379.445	16399.7	399.351	10963.3	411.943
	IT6_04705	yhbH	ribosome-associated translation inhibitor RaiA	348	18181.3	1582.13	18584.3	1530.65	18745.3	2070.26	13101.3	2304.8
	IT6_04710	pepF	Oligoendopeptidase F	1737	18630.7	325.817	18041.3	296.374	14271.7	315.737	10808.3	379.393
	IT6_04715	rfaG	PHP family phosphoesterase fused to glycosyltransferase	2418	13849.3	173.626	14786.7	172.08	10754.3	170.938	6560.67	162.857
	IT6_04720		Predicted deacetylase	750	4285.67	172.693	5525	209.938	3548	181.786	1935.67	151.759
	IT6_04725	wecD	GNAT family acetyltransferase	738	2130.67	87.068	2616	98.5923	1759.67	91.6348	1027	82.2167
	IT6_04730	rfaG	glycosyltransferase	1221	13732.3	340.493	12739	296.076	10438.7	328.487	4898.33	237.336
	IT6_04735		outer membrane beta-barrel protein	1419	3601	76.4942	4655.33	90.7815	3317	89.8666	2308	96.4352
	IT6_04740	curA	NADP-dependent oxidoreductase	993	5051.33	153.546	3785.33	106.257	3010.67	116.516	1030	61.5583
	IT6_04745	treS	Trehalose synthase	1518	6059	120.94	6791.67	125.663	5290.67	133.956	3252.33	126.525
	IT6_04750	glgE	alpha-1,4-glucan--maltose-1-phosphate maltosyltransferase	2004	7891.33	118.881	9040	126.098	7234.67	138.752	4123	122.97
	IT6_04755		conserved protein of unknown function	441	3561.67	243.879	4415.33	284.501	4043	352.292	1890.33	259.584
	IT6_04760		enzyme of heme biosynthesis	369	7224	592.123	6849.67	532.726	5005	521.245	3003.33	495.255
	IT6_04765		conserved protein of unknown function	582	6593.33	344.365	7141.33	350.069	5721	377.741	4805	487.654
	IT6_04770	MauB	methylamine dehydrogenase	1038	3163.67	92.2172	3875	104.25	2986	110.583	2075.67	118.702
	IT6_04775	MauE	hypothetical protein	561	1684	91.2227	2012.67	98.7636	1404.33	96.2137	927	97.1391
	IT6_04780	MauD	methylamine utilization protein MauD	630	2185.33	104.736	3084	134.766	1760.67	107.408	1013	93.4369
	IT6_04785		methylamine dehydrogenase [Methylacidiphilum sp. IT6]	558	998	53.8234	1494.33	73.4658	707	48.6897	455	48.5186
	IT6_04790	MauG	Cytochrome c in methylamine utilization cluster	462	737.333	48.2446	1025.67	60.6237	548.667	45.6457	366.667	46.2874
	IT6_04800	glk	glucokinase	996	4349.33	132.596	5042	143.307	4671.67	180.234	2937	177.78
	IT6_04805	smtA	class I SAM-dependent methyltransferase	1017	5876.33	174.909	5998.33	166.699	4175.67	157.813	2979.33	173.43
	IT6_04810	tonB	energy transducer TonB	672	3712.33	166.051	3577	149.923	2544.67	145.528	1235.67	110.223
	IT6_04815		conserved protein of unknown function	396	4535.67	345.062	4532	327.226	3781.67	367.046	2477.33	375.537
	IT6_04820	slp	starvation-inducible protein	519	955.667	55.8274	1175.33	62.5931	1572.33	116.414	751.667	86.1257
	IT6_04825	slp	Slp family lipoprotein	561	2808.67	151.621	4684	238.128	2396	164.181	1705	182.263
	IT6_04830	splB	DNA repair photolyase	1047	11931.3	339.364	8908	239.947	6337.33	232.552	3469.67	198.468
	IT6_04835	LysR	LysR family transcriptional regulator	1017	37954.3	1111.4	19934.7	558.342	19107.7	721.706	10601.3	632.607
	IT6_04840		conserved exported protein of unknown function	411	3016.67	221.755	3220.33	224.212	3051	285.244	2801.33	407.99
	IT6_04845	lonB	Endopeptidase La	2445	9928	122.954	11518.7	132.712	7833.33	123.134	5048.33	122.689
	IT6_04850	uspA	universal stress protein	804	2503.33	93.819	3033.33	104.855	1933.67	92.4403	1103.33	80.9451
	IT6_04855	rfbC	O-antigen biosynthesis protein	2478	33446.3	409.587	32812	376.098	22468.7	348.441	15020.7	364.386
	IT6_04860	thiH	2-iminoacetate synthase ThiH	1134	9476.67	253.05	10831	272.105	6683	226.514	4699.33	248.033
	IT6_04865	thiS	sulfur carrier protein ThiS	231	1431.33	188.61	1769.67	218.659	1339	222.819	929	237.224
	IT6_04870	purK	5-(carboxyamino)imidazole ribonucleotide synthase	1143	3632.33	96.4389	4218.33	103.413	3140.33	105.624	2142.67	112.139
	IT6_04875	purE	5-(carboxyamino)imidazole ribonucleotide mutase	504	1379	82.9487	1588	87.9685	1065.33	81.2412	742	86.8346
	IT6_04880	dfp	phosphopantothenoylcysteine synthase	594	2191	112.031	2216	103.68	1402.67	90.7608	1123	111.001
	IT6_04885	gmk	guanylate kinase	624	3761	182.501	3967	177.397	2768.67	170.502	1883	177.678
	IT6_04890	trpB	tryptophan synthase subunit beta	1218	11838.3	295.063	13683.7	318.311	10117.3	319.224	8207.67	402.115
	IT6_04895	trpF	phosphoribosylanthranilate isomerase	672	12078.7	544.921	12885	546.042	8945	511.499	6591.67	578.561
	IT6_04900	trpC	indole-3-glycerol phosphate synthase TrpC	831	7556.33	276.111	8452	287.296	6298.33	291.246	4103	298.181
	IT6_04905	nrfG	tetratricopeptide repeat protein	1947	35241.3	544.093	26711.3	390.638	18760.7	370.323	11081	345.164
	IT6_04910		MFS transporter	1302	4817.33	111.852	5546.67	118.887	4022.33	118.737	2689.33	121.37
	IT6_04915		MFS transporter	1299	6272	145.88	7534.67	162.692	5461.67	161.587	3452.67	158.507
	IT6_04920	czcA	efflux RND transporter permease subunit	3159	8185	78.3426	10574.3	91.7475	6618.33	80.526	3886.67	72.3428
	IT6_04925		conserved membrane protein of unknown function	1323	8523.67	194.834	9702.33	205.995	6923.67	201.136	4365.67	198.928
	IT6_04930		conserved exported protein of unknown function	570	8077	428.289	9338.67	464.935	8167.67	550.717	5153.33	539.721
	IT6_04935		conserved protein of unknown function	402	1833.67	137.706	2084.33	147.027	1740	166.405	1219.33	180.733
	IT6_04940		XRE family transcriptional regulator	792	9675.67	370.94	10217.3	366.32	9062	439.7	6374.33	484.86
	IT6_04945		HNH endonuclease	246	10035.7	1238.78	9736	1132.32	8808.67	1376.19	6671.67	1615.14
	IT6_04955	ptsN	PTS sugar transporter subunit IIA	456	1083	71.7515	1292.67	80.005	897.667	75.6311	669.667	86.0162
	IT6_04960	nadK	NAD(+)/NADH kinase	867	3840	134.459	4766	155.699	3536.67	156.777	2189.33	150.912
	IT6_04965	yihv	sulfofructose kinase	921	1602.67	52.4783	1956	58.8555	1338.67	55.8789	840.667	53.5719
	IT6_04970	bcsA	naringenin-chalcone synthase	1041	2832.67	82.1425	3356	88.5457	2449.33	90.4435	1666.67	93.7958
	IT6_04975	menJ	menaquinone-9 beta-reductase	1041	2468	71.5435	3041.67	80.2058	2000.33	73.8428	1244.33	70.0738
	IT6_04980		class I SAM-dependent methyltransferase	687	1868.33	82.1343	2412.33	97.0634	1545.33	86.477	1024.67	87.8425
	IT6_04985	fhaB	filamentous hemagglutinin N-terminal domain-containing protein	2223	49109.3	669.76	51931	665.16	39014	674.371	21848	589.35
	IT6_04990		class I SAM-dependent methyltransferase	1191	4253	107.958	4802.33	111.769	3321.33	107.179	2255.33	111.953
	IT6_04995		glycosyltransferase family 2 protein	1758	8180.67	140.712	9344.33	148.537	6263	136.911	3669	122.861
	IT6_05000		DUF707 domain-containing protein	705	2581.33	110.982	2765	108.653	2216	120.79	1343.67	112.394
	IT6_05005	rfbC	O-antigen biosynthesis protein	3075	38653.3	381.611	36120.3	333.215	32828.3	410.229	21146	410.794
	IT6_05010	smtA	methyltransferase	1629	11674.7	217.063	12894.7	225.725	8914.67	210.349	6543	239.573
	IT6_05015	ata	trimeric autotransporter adhesin	2235	169580	2310.3	141544	1805.25	114377	1965.94	84758.3	2257.69
	IT6_05020	fhaB	Large exoprotein involved in heme utilization or adhesion	2094	755149	10922.4	734124	10021.3	602503	11054.6	376467	10785.1
	IT6_05025	fhaC	Hemolysin activation/secretion protein	1812	27888	464.03	25411.3	399.589	20683	438.601	12083.3	397.818
	IT6_05030		conserved protein of unknown function	393	6583.67	508.969	6182	450.942	4881	477.25	2888.33	435.994
	IT6_05035	ppiC	peptidyl-prolyl cis-trans isomerase C	828	11307	412.685	13293.3	456.13	10165	471.757	4898.67	352.281
	IT6_05040		tetratricopeptide repeat protein	729	3350.67	139.351	4178	161.943	2971.67	156.663	2159	176.731
	IT6_05045		protein of unknown function	165	108.333	19.7947	202	33.7165	82.3333	19.1878	65.3333	22.5038
	IT6_05055	nrfG	tetratricopeptide repeat protein	582	7733.33	402.504	7938	388.511	6193	409.014	4065	417.184
	IT6_05060	lysC	aspartate kinase	1221	17768	440.811	19694	463.376	14016.3	441.114	10540.7	523.943
	IT6_05065		outer membrane beta-barrel protein	1641	6098	111.874	7248.67	123.415	6261	146.616	5548.67	202.241
	IT6_05070		Conserved hypothetical protein	1584	25824.7	488.224	26277	471.737	34027	825.303	36138.7	1348.39
	IT6_05075		conserved protein of unknown function	1605	2269.33	42.5	3353.33	57.1061	2099	50.2671	996.333	36.018
	IT6_05080	zraR	sigma-54-dependent Fis family transcriptional regulator	1395	12551	270.524	14789.7	302.432	10452.3	287.944	7690.33	328.838
	IT6_05085	ntrB	PAS domain-containing protein	1188	7510	190.671	9318.33	222.98	6848.33	221.557	4777	239.837
	IT6_05090	amiC	N-acetylmuramoyl-L-alanine amidase	1029	16723.7	493.949	23532.7	653.316	16123.7	602.197	10182.3	591.443
	IT6_05095	panC	Pantothenate synthetase	774	2661	103.836	3020	108.796	2071	102.822	1316.67	100.965
	IT6_05100		IS200/IS605 family element transposase accessory protein TnpB	366	1636.67	134.376	2610.33	201.244	1685	176.922	866.667	140.716
	IT6_05105		IS200/IS605 family transposase	525	9770	559.846	11276.3	608.396	6254	457.908	4431.67	498.449
	IT6_05110	terC	tellurium resistance protein	906	12065.3	401.081	14337	447.691	12077.3	512.262	8229.67	547.055
	IT6_05115		bifunctional nuclease family protein	501	27904.3	1678.01	36724.7	2107.56	24194	1855.99	14194.7	1701.21
	IT6_05120	speA	biosynthetic arginine decarboxylase	2010	21819.7	331.27	19073.7	270.664	15153.7	289.705	11275.3	335.667
	IT6_05125	lysR	LysR family transcriptional regulator	930	8397	271.758	7387	225.235	5732	236.869	3902.67	249.857
	IT6_05130	yggS	YggS family pyridoxal phosphate-dependent enzyme	741	3153.33	129.145	3598.33	135.842	2263	117.366	1516.67	121.652
	IT6_05135		conserved protein of unknown function	828	3365.33	122.91	4229	142.657	2511	116.535	1480.33	106.437
	IT6_05140		Rrf2 family transcriptional regulator	465	5333.67	345.877	6078.67	372.754	4211	347.97	2890	378.661
	IT6_05145		hypothetical protein	720	9506.33	399.669	8050.67	316.85	5473.33	292.129	3658	303.203
	IT6_05150		ATPase	828	26552	968.049	20385.7	705.954	13473.3	625.275	9730.67	705.401
	IT6_05155		Beta-propeller repeats containing protein	1353	26022	584.528	17532.7	367.664	13512.7	383.748	9139	398.328
	IT6_05160	pepA	leucyl aminopeptidase	1446	98962	2069.85	86415.3	1712.76	63149.7	1678.05	38385.3	1580.67
	IT6_05165	ispH	4-hydroxy-3-methylbut-2-enyl diphosphate reductase	1245	82361	2006.42	62561.7	1436.74	55762.3	1720.85	38437.7	1851.95
	IT6_05170		conserved membrane protein of unknown function	552	9930.67	543.939	8189.33	421.452	5877.33	409.028	3338.67	363.286
	IT6_05175	pfkA	ATP-dependent 6-phosphofructokinase	1092	17756	490.089	16703	431.789	10430.3	367.036	7231.33	392.665
	IT6_05180	bcp	redoxin domain-containing protein	486	3885.67	240.231	4193.33	245.987	3180.33	251.386	2392	291.904
	IT6_05185	pnp	polyribonucleotide nucleotidyltransferase	2124	305746	4365.95	260252	3509.37	223382	4041.13	156667	4434.67
	IT6_05190	rpsO	30S ribosomal protein S15	267	36146.3	4097	35795.7	3862.69	27628.3	3976.28	19328.7	4291.27
	IT6_05195	manB	phospho-sugar mutase	1929	14319.7	227.065	15304.3	225.977	14399.7	286.844	9673.67	300.675
	IT6_05200	putP	sodium/solute symporter	1617	5218.33	97.4653	6766	115.819	5667.33	134.705	3113	113.965
	IT6_05205	fbaA	Fructose-bisphosphate aldolase/6-deoxy-5-ketofructose 1-phosphate synthase	918	4668.67	155.12	5394.67	165.447	7728	323.538	3441	222.316
	IT6_05210	lpxA	acyl-ACP--UDP-N-acetylglucosamine O-acyltransferase	777	3873.33	151.277	4826	175.858	2894.67	143.2	2006	153.536
	IT6_05215	lpxC/fabZ	bifunctional UDP-3-O-	1305	18303	427.032	17702.7	385.41	12602	371.075	8659.67	398.784
	IT6_05220	ddpA	ABC transporter substrate-binding protein	1827	5233	86.7947	5983	90.9904	4532	95.3634	2595.33	83.3913
	IT6_05225	ada	MGMT family protein	546	2460.33	136.489	2681.67	136.222	2014.33	141.777	1388	151.598
	IT6_05230	rlmI	23S rRNA (cytosine1962-C5)-methyltransferase	921	2720.33	89.3867	3557.67	107.344	2469.67	103.055	1479	96.5439
	IT6_05235	appF	ABC transporter ATP-binding protein	804	2796.67	105.252	3744.33	131.857	2942	140.607	1846.33	137.221
	IT6_05240	dppD	ABC transporter ATP-binding protein	843	3600.33	129.542	4778.67	160.952	3384.67	154.311	2153.33	150.938
	IT6_05245	dppC	ABC transporter permease	1068	5292.67	150.275	6252.33	162.723	4119.67	148.223	2615.33	144.114
	IT6_05250	dppB	ABC transporter permease	972	2283.33	70.8708	3179.67	90.0675	1957.33	77.3923	1227	74.0659
	IT6_05255		conserved protein of unknown function	1365	7445	164.683	8704.33	178.634	6135	172.708	3906.33	170.561
	IT6_05260	nrnA	bifunctional oligoribonuclease/PAP phosphatase NrnA	972	15572.3	486.395	18629	546.584	13418.3	530.407	11044.7	684.119
	IT6_05265	truB	tRNA pseudouridine(55) synthase TruB	714	3052	128.829	3811.67	151.865	3203	172.411	2649.67	217.571
	IT6_05270	ribF	bifunctional riboflavin kinase/FAD synthetase	1008	3291	98.7206	4139.67	115.228	2979.33	113.603	2186	128.672
	IT6_05275		Predicted small integral membrane protein	522	5865.67	342.126	5331.33	289.912	4185	308.081	2576.67	295.24
	IT6_05280		efflux transporter outer membrane subunit	1755	5977	102.911	7945.67	124.98	4798.33	105.09	2807.33	93.8715
	IT6_05285	proP	MFS transporter	1518	4315.67	85.8399	5492.33	98.6184	3469.33	87.8442	1919	74.2175
	IT6_05290	emrA	membrane fusion protein of tripartite multidrug resistance system	1284	2680	63.3513	3335.67	71.3232	2913.33	87.2139	1493.33	68.0575
	IT6_05295	uspA	universal stress protein	408	2262.67	167.882	2820.33	192.467	1872.33	176.397	1314	192.862
	IT6_05300		peroxiredoxin	414	7329.67	536.651	8842.67	606.201	7250.67	673.085	4420.33	634.712
	IT6_05305	tusA	sulfurtransferase TusA family protein	243	2571.67	320.511	3330	387.029	2855.67	451.558	1710.67	418.414
	IT6_05310	sqr	NAD(P)/FAD-dependent oxidoreductase	1146	21877.7	579.232	24570.7	609.774	19384.7	649.977	13853	721.083
	IT6_05315		SAM-dependent methyltransferase	654	3343.33	154.379	4767	205.947	3335.67	196.054	2000.67	179.859
	IT6_05320		conserved membrane protein of unknown function	450	3950	264.75	4872.33	305.046	3586.67	306.289	2891.67	379.333
	IT6_05325	rimL	GNAT family N-acetyltransferase	582	7179.67	373.566	8112.67	394.379	6423	423.997	5051	515.37
	IT6_05330	phoU	Phosphate-specific transport system accessory protein PhoU	678	12752.7	569.06	12751.7	538.069	11910.3	675.003	7810	690.337
	IT6_05335		Exonuclease SbcC	576	25711.3	1347.87	24609	1230.37	23698.7	1581.22	20007	2107.43
	IT6_05340	gcvT	glycine cleavage system aminomethyltransferase GcvT	1140	7089.67	189.705	7790	194.565	5073.67	171.035	3511.67	182.283
	IT6_05345	gcvH	glycine cleavage system protein GcvH	390	2636.33	205.153	3392	246.594	2400.67	236.488	1554.67	243.684
	IT6_05350	gcvP	aminomethyl-transferring glycine dehydrogenase	2838	42454	457.316	39164	391.78	26172.3	354.358	22077.3	469.284
	IT6_05355		flippase-like domain-containing protein	984	2791	85.683	3534.67	99.4343	2214	86.4743	1318.67	79.539
	IT6_05360	pcnB	CCA tRNA nucleotidyltransferase	1341	10596	238.994	10713.3	226.235	8200.33	234.976	5968	265.371
	IT6_05365	hupB	HU family DNA-binding protein	306	19784.3	1955.95	22443.3	2108.79	19699.3	2473.66	11527.7	2265.34
	IT6_05370		protein of unknown function	177	1022.33	172.921	1185	192.325	748.333	162.366	570.333	195.66
	IT6_05375	groL	chaperonin GroEL	1635	761223	14305.4	900058	15743.2	303236	7126.11	212342	7830.55
	IT6_05380	groS	MULTISPECIES: co-chaperone GroES	300	275829	28125.6	360219	34299.4	146199	18725.9	96601	19352.4
	IT6_05385	dnaK	molecular chaperone DnaK	1917	631801	10057.2	784464	11695.3	230392	4617.57	166196	5279.41
	IT6_05390	murC	UDP-N-acetylmuramate--L-alanine ligase	1431	18513.3	390.739	20178.7	402.241	14818.7	397.934	8799	369.024
	IT6_05395		conserved protein of unknown function	747	5727	231.356	5800	221.733	4850	249.477	2589	207.014
	IT6_05400	tadA	tRNA-specific adenosine deaminase	513	2268.67	133.203	2535	137.771	1504.67	112.722	957.333	110.848
	IT6_05405		tRNA-modifying protein YgfZ	876	3650.33	125.913	3897.33	126.094	2640.33	115.861	2080	141.766
	IT6_05410		hypothetical protein	456	10655.3	706.32	9721.67	612.862	7994.33	673.601	5808	772.021
	IT6_05415	nrfG	tetratricopeptide repeat protein	324	1231.33	114.574	1236.33	108.153	860	102.078	431	79.836
	IT6_05420		uroporphyrinogen-III C-methyltransferase	1539	62743.7	1235.72	50118	936.511	33199	828.813	20200	779.34
	IT6_05425	hemC	hydroxymethylbilane synthase	897	21145.3	712.874	22488.7	719.448	16289.3	697.783	7330.33	493.802
	IT6_05430	hemA	glutamyl-tRNA reductase	1065	25391.7	723.865	20883.3	560.323	16011.3	577.643	10617.3	603.608
	IT6_05435	hemX	ABC transporter permease	810	4054.67	151.379	4529.67	156.367	3197	151.686	1928.33	141.424
	IT6_05440		GatB/YqeY domain-containing protein	447	12850	871.434	11687.3	747.165	10968.7	943.128	7247.67	976.465
	IT6_05445	lptF	lipopolysaccharide export system permease protein	1119	4457	120.08	5421	136.327	3894.33	133.726	2664.67	141.391
	IT6_05450		conserved protein of unknown function	144	2212.67	464.997	3707.33	746.975	2277.67	607.71	1431.33	598.782
	IT6_05455	pepP	Xaa-Pro aminopeptidase	1104	5428	149.298	6317	159.419	5563	193.626	3267	175.779
	IT6_05460	tolC	efflux transporter outer membrane subunit	1650	10454	192.818	10238.7	175.89	10836	252.348	5917.67	214.568
	IT6_05465	uvrA	excinuclease ABC subunit UvrA	5508	13044.7	71.696	14890.3	74.6559	10287.7	71.7759	6673.67	71.0565
	IT6_05470		Pyruvate decarboxylase	1617	5660	105.781	6445	110.591	4820.67	114.597	2857.33	104.031
	IT6_05475	cusR	response regulator transcription factor	681	4695.33	210.132	4026	166.425	3402.67	191.976	2339	204.527
	IT6_05480	baeS	HAMP domain-containing histidine kinase	972	3070	95.6624	3908.33	111.587	2715.67	107.416	1577.33	97.9543
	IT6_05485	tonB	energy transducer TonB	696	8276	358.511	4863.67	194.765	8046.33	444.231	5083.33	440.433
	IT6_05490	cirA	TonB-dependent receptor plug domain-containing protein	2778	10280.7	112.349	12143.7	121.109	8642	119.568	5397	115.46
	IT6_05495	cirA	TonB-dependent receptor plug domain-containing protein	2688	4837.33	54.2047	6948	70.7854	4038	57.7354	2310	49.912
	IT6_05500		deoxyhypusine synthase	978	5715	177.049	6310.33	182.037	4170	163.91	3168.33	192.153
	IT6_05505	erg	Phytoene/squalene synthetase fused to flavin containing amine oxidoreductase	2241	7914.33	106.832	8906.67	111.171	6320.67	108.417	4057	106.534
	IT6_05510		transposase	189	127	20.2058	241.667	34.9589	112.667	22.9432	55	17.2244
	IT6_05515		transposase	369	1134.33	92.9963	1708.67	130.395	856	89.1738	582	94.7272
	IT6_05520		hypothetical protein [Methylacidiphilum sp. IT6]	228	1760.33	234.35	1938.33	244.259	1189.67	200.437	1035.67	272.207
	IT6_05525	hppA	sodium-translocating pyrophosphatase	2052	34986.7	516.482	39723.7	553.275	27163.7	508.731	18754.7	549.031
	IT6_05535	nuoN	NADH-quinone oxidoreductase subunit N	1425	15180.3	322.323	18936.3	378.944	12177	328.48	7166	298.43
	IT6_05540	nuoM	NADH-quinone oxidoreductase subunit M	1467	9211.33	189.943	11346	217.878	6951	182.078	4790.33	193.005
	IT6_05545	nuoL	NADH-quinone oxidoreductase subunit L	1803	34735.3	583.072	34615	546.161	25869.3	551.443	16247.3	536.925
	IT6_05550	nuoK	NADH-quinone oxidoreductase subunit NuoK	300	3792.67	381.841	3922	371.762	2471	316.545	2184.67	434.718
	IT6_05555	nuoJ	NADH-quinone oxidoreductase subunit J	498	4949	300.377	5590.33	318.904	3554.67	274.292	2174.33	263.339
	IT6_05560	nuoI	NADH-quinone oxidoreductase subunit I	519	12087.3	706.859	11735.7	648.338	9380	694.637	6511	752.662
	IT6_05565	tas	aldo/keto reductase	1029	22594.3	663.993	23093	645.216	16301.3	608.824	13738.3	820.026
	IT6_05570		Predicted membrane protein	372	2410	195.986	2942.33	223.418	1732.67	179.014	1169.33	186.511
	IT6_05575	thiJ	Putative intracellular protease/amidase	582	8526.33	442.911	10016.7	490.028	7485	494.202	4869.33	493.439
	IT6_05580		DUF1802 family protein	600	10394.7	525.816	10312	493.578	7916	506.979	5584	557.367
	IT6_05585	pgsA	CDP-diacylglycerol--glycerol-3-phosphate 3-phosphatidyltransferase	606	3523.33	176.228	3795.67	175.521	2669	169.244	1618.33	160.639
	IT6_05590		conserved exported protein of unknown function	333	5732.67	520.911	6164	529.26	4794.33	553.37	3537.67	639.578
	IT6_05595		c-type cytochrome	639	6560.33	310.278	6207.33	276.267	4663.33	280.485	2949.33	274.886
	IT6_05600		proteinase inhibitor	567	2662	141.861	3186.67	156.568	2288.33	155.094	1530.67	158.405
	IT6_05605	wcaG	NAD-dependent epimerase/dehydratase family protein	960	14036.3	442.807	14297.7	423.407	11834	473.64	8136.67	501.931
	IT6_05610	wcaI	WcaI family glycosyltransferase	1241	10585.7	257.395	14288.3	326.889	10892.7	337.339	7478	358.926
	IT6_05620	cirA	TonB-dependent receptor	2316	4692.33	61.1866	6112.33	72.1984	4052.67	67.2576	2319.67	58.4646
	IT6_05625		methyltransferase	1017	5410.67	159.298	3213	87.0352	3924	148.282	1241.33	70.7116
	IT6_05630		TonB-dependent receptor	2622	28822	327.191	8974.33	94.5289	14865	217.801	2484.33	54.6432
	IT6_05635	murD	UDP-N-acetylmuramoyl-L-alanine--D-glutamate ligase	1308	5640.67	130.744	5820.67	126.503	3598.67	105.74	2559	117.191
	IT6_05640		putative UDP-N-acetyl-alpha-D-muramoyl-L-alanyl-L-glutamate epimerase	1425	4354.33	92.4519	4849.67	95.0148	3557.33	95.9293	2272.33	95.5223
	IT6_05645	gcd	nucleotidyltransferase family protein	744	7881.33	320.218	6481.33	248.784	4434	229.051	3299.33	265.319
	IT6_05650	ptsI	phosphoenolpyruvate--protein phosphotransferase	1764	17714.7	303.441	14962.3	240.91	10587.7	230.661	5849.33	199.605
	IT6_05655	ptsH	HPr family phosphocarrier protein	318	16327	1550.77	10723.7	963.879	8897.33	1074.89	5173	977.768
	IT6_05660	hprK	HPr(Ser) kinase/phosphatase	981	40390.7	1246.65	30464.7	885.027	22183.3	868.826	9198	562.588
	IT6_05665	trpE	anthranilate synthase component I family protein	1110	4497	121.693	4117.67	103.696	3027	104.821	1951.67	104.809
	IT6_05670	dnaJ	molecular chaperone DnaJ	1161	20183	524.738	15510.3	380.81	12562.3	415.781	9761.67	501.82
	IT6_05675	grpE	nucleotide exchange factor GrpE	612	15850.3	783.197	12005	558.375	9770	613.508	6372.67	622.051
	IT6_05680	rsbU	serine/threonine-protein phosphatase	1260	54528	1308.55	33744.7	767.723	32739.3	998.492	20051.3	940.946
	IT6_05685	rsbS	STAS domain-containing protein	528	6585.67	376.144	5088.33	275.45	4721.33	343.638	3205	362.867
	IT6_05690	phnP	Metal-dependent hydrolases of the beta-lactamase superfamily I; PhnP protein	795	5841.67	221.254	4858	172.931	3884	187.749	2776	207.977
	IT6_05695	tatD	Putative deoxyribonuclease YcfH	795	6172.67	233.991	5983.67	215.281	4544.33	219.623	2823.67	210.561
	IT6_05700	ilvD	dihydroxy-acid dehydratase	1731	9591.33	167.504	10003.7	163.48	7123	158.132	4806	164.224
	IT6_05705	trmFO	methylenetetrahydrofolate--tRNA-(uracil(54)-C(5))-methyltransferase (FADH(2)-oxidizing) TrmFO	1347	3261.67	73.1509	4656	94.7104	2761.67	78.8065	1713.33	74.4516
	IT6_05710	pheT	phenylalanine--tRNA ligase subunit beta	2304	26598.3	350.741	25470.3	311.864	20149.3	336.013	13211	341.087
	IT6_05715		outer membrane beta-barrel protein	771	50252.7	1978.89	19864	734.068	21330.7	1062.67	10237	788.299
	IT6_05720	trmB	methyltransferase domain-containing protein	651	10042.3	465.299	6066	264.193	6400	377.723	3230	297.253
	IT6_05725	xylA	Dimeric dUTPase	384	7090.67	560.755	7239.33	538.809	5797	580.219	3955.33	609.841
	IT6_05730		Predicted thiol-disulfide oxidoreductase	444	2265.33	154.385	2940	183.534	2006.33	173.661	1145.67	151.864
	IT6_05735	wcaA	glycosyltransferase family 2 protein	747	3047	123.538	3358.33	127.098	2333	120.035	1550	123.015
	IT6_05740	cda	Predicted xylanase/chitin deacetylase	795	2553.67	96.9622	3273	113.78	1946.33	94.0551	1216.67	90.982
	IT6_05745		DUF2029 domain-containing protein	1176	15374.7	397.246	21628.7	519.245	15025.3	491.041	15804	804.405
	IT6_05750	hisF	imidazole glycerol phosphate synthase subunit HisF	774	12906.7	507.6	16953.3	623.357	11330.3	562.542	11595.7	898.878
	IT6_05755	cspR	tRNA (cytidine(34)-2'-O)-methyltransferase	483	972.667	60.8614	1897	108.87	1273.33	101.359	1871	234.227
	IT6_05760		hypothetical protein	459	929.333	61.1984	2294	139.314	1463	122.53	3520.33	455.636
	IT6_05765	truA	tRNA pseudouridine(38-40) synthase TruA	768	2455.67	96.3722	3109	112.843	2348.33	117.577	1195.33	92.1821
	IT6_05770	ompW	acyloxyacyl hydrolase	687	12477	549.845	13306	552	10249.7	573.331	5354.33	458.429
	IT6_05775	ruvX	Holliday junction resolvase RuvX	441	6428.33	441.279	6963	451.212	5205	453.582	3003.67	409.145
	IT6_05780	trpA	tryptophan synthase subunit alpha	795	4433.67	168.912	5088.33	181	3665.67	177.217	2141	158.673
	IT6_05785	gltB	glutamate synthase large subunit	4557	100446	672.237	95108.7	595.34	77851.7	656.416	54997	722.311
	IT6_05790		IS1634 family transposase	1620	28192	527.165	19980	352.802	12042	285.635	8911.67	334.814
	IT6_05795		LysM peptidoglycan-binding domain-containing protein	363	22405.7	1875.98	21405	1702.73	17663.7	1869.91	13469.3	2233.63
	IT6_05800	cas2	CRISPR-associated endonuclease Cas2	276	823	90.2031	877	86.2423	564.333	78.5936	311	66.748
	IT6_05805	cas1	type I-D CRISPR-associated endonuclease Cas1	1005	2207	66.1957	2479	68.4019	1607.33	61.4977	843	49.3315
	IT6_05810	cas4	CRISPR-associated protein Cas4	699	2194.33	94.3393	2525.67	100.865	1993	109.602	950.667	80.5438
	IT6_05815	cas6	CRISPR-associated endoribonuclease Cas6	843	2302	82.3403	2698	89.1788	1965.67	89.6234	1013.33	71.647
	IT6_05820	cas3	type I-D CRISPR-associated helicase Cas3'	2313	8999	117.276	8171.67	97.9024	6450.67	107.148	3868	101.394
	IT6_05825	csc1	csc1; CRISPR-associated protein Csc1	759	3493.33	138.575	3152.33	115.652	2603	131.796	1749.67	140.045
	IT6_05830	Csc2	type I-D CRISPR-associated protein Cas7/Csc2	963	6293	197.264	5213.33	152.643	4630.67	184.817	3047	188
	IT6_05835	Csc3	type I-D CRISPR-associated protein Cas10d/Csc3	2748	13681	150.309	13222	133.801	9863	137.893	5806.33	125.863
	IT6_05840		hypothetical protein [Methylacidiphilum sp. IT6]	165	449.667	82.1551	488.333	81.2076	386.333	89.9858	182.333	66.102
	IT6_05845		Transcriptional regulator	984	4991.67	152.571	5293	150.585	4096	159.947	2439.33	149.396
	IT6_05850	smtA	SAM-dependent methyltransferase	879	1920	66.091	2534.67	78.7009	1740	76.071	892.667	59.6582
	IT6_05855		gamma-glutamylcyclotransferase	546	935.667	51.7617	1304.33	65.2119	943.333	66.4163	479.667	51.0654
	IT6_05860	umuD	Error-prone repair protein UmuD	543	4555.67	253.699	4421.67	230.314	3923	277.645	2778.67	299.664
	IT6_05865	umuC	Error-prone repair protein UmuC	1248	2304.67	55.6838	2711	59.7917	1767	54.4161	1349.33	63.1048
	IT6_05870	nuoA	NADH-quinone oxidoreductase subunit A	420	1927	138.629	2579.67	173.017	1767.67	161.75	1223.67	174.338
	IT6_05875	ligT	RNA 2',3'-cyclic phosphodiesterase	606	2641.33	132.094	2724.33	124.768	2054.33	130.261	1314.33	126.945
	IT6_05880	purB	adenylosuccinate lyase	1320	17419.3	399.22	15421.3	332.512	11726	341.326	6430.67	290.5
	IT6_05885	purS	phosphoribosylformylglycinamidine synthase subunit PurS	255	1529	182.137	1432	157.798	1084.33	163.412	614	144.092
	IT6_05890	purQ	phosphoribosylformylglycinamidine synthase subunit PurQ	705	5406	232.967	4850.67	194.951	3700	201.716	2296.67	195.162
	IT6_05895	smtA	methyltransferase domain-containing protein	618	2890.33	141.211	3369	154.976	2198	136.7	1505.67	146.82
	IT6_05900	arnT	phospholipid carrier-dependent glycosyltransferase	1488	4883.33	99.5065	6281	116.984	3529	91.1629	2047	81.1716
	IT6_05905		inositol monophosphatase	759	9451.67	377.602	9850	370.671	8086.67	409.408	5235	408.766
	IT6_05910		DUF4412 domain-containing protein	630	13114	628.198	14796.3	670.514	10025.7	611.543	6166.33	585.215
	IT6_05915	mutT	8-oxo-dGTP diphosphatase	546	3437.33	189.953	3879	199.878	2824	198.776	1614.67	174.928
	IT6_05920	exbD	biopolymer transporter ExbD	429	7331.33	515.381	7471	494.646	5778.33	517.599	3972.67	547.948
	IT6_05925	exbB	MotA/TolQ/ExbB proton channel family protein	693	28818.3	1260.63	23730.3	975.923	19587.7	1086.02	14520	1245.59
	IT6_05930		DUF883 domain-containing protein	309	6682.33	654.124	7596.67	699.401	5684.67	706.905	3306.33	654.497
	IT6_05935	glgA	glycogen synthase GlgA	1605	19797	374.421	24189.7	427.193	17748.7	424.916	10561	392.153
	IT6_05940	cccA	Cytochrome c family protein	510	3498.67	208.171	4522.67	249.132	2690.33	202.715	1747.67	204.027
	IT6_05945	Afmid	Kynurenine formamidase	717	3171.67	133.951	3527.67	139.115	2604.67	139.539	2008	162.979
	IT6_05950	arcB	ornithine carbamoyltransferase	897	3209.33	108.032	3587.33	111.724	2549.33	109.196	1862.33	123.186
	IT6_05955	argD	aminotransferase class III-fold pyridoxal phosphate-dependent enzyme	1224	14966.7	370.186	14788	344.532	11366.7	356.892	8814.33	427.318
	IT6_05960	argB	acetylglutamate kinase	894	9920.67	335.235	10593.7	336.717	7568.33	325.399	5439	366.123
	IT6_05965	argJ	bifunctional glutamate N-acetyltransferase/amino-acid acetyltransferase ArgJ	1218	22258.3	552.452	23045	538.969	17164.7	541.615	13565.3	666.448
	IT6_05970	argC	N-acetyl-gamma-glutamyl-phosphate reductase	1038	9841.33	287.14	12040	330.746	8522	315.506	6861	391.656
	IT6_05975	rpsI	30S ribosomal protein S9	378	26045.7	2077.58	29247.7	2224.58	20892	2123.87	15591.7	2478.32
	IT6_05980	rplM	50S ribosomal protein L13	432	41478	2895.24	47240.3	3139.33	33228.7	2955.49	20241	2845.23
	IT6_05985	mif	phenylpyruvate tautomerase	348	26027	2262.48	25830.7	2136.25	20753.3	2291.73	13352	2323.4
	IT6_05990	ilvB	biosynthetic-type acetolactate synthase large subunit	1770	22005	377.336	23337.3	374.875	16713.7	362.91	11530.3	388.171
	IT6_05995	folP	dihydropteroate synthase	912	4174.33	138.23	5118.33	160.021	4148.67	174.838	2880	188.958
	IT6_06000	hisB	imidazoleglycerol-phosphate dehydratase	588	4873	251.643	5816.67	282.065	4465.33	291.845	2932.67	295.833
	IT6_06005		protein of unknown function	519	2356.67	137.772	2603.33	140.682	2054.33	152.136	1397.67	160.289
	IT6_06010		conserved protein of unknown function	501	1207.33	72.7639	1752.67	98.9581	1375	105.456	854	102.369
	IT6_06015	vit	vacuolar iron transporter family protein	1158	9092.33	238.176	10480	254.245	8081.67	268.169	5499.67	283.41
	IT6_06020	ubiB	2-polyprenylphenol 6-hydroxylase	855	1820	64.4054	2704.33	87.4933	1938.33	87.1475	1175.33	81.7543
	IT6_06025	napF	sulfite reductase subunit A	1134	4855.33	130.244	4987.33	122.45	4154.67	140.796	2883.67	152.274
	IT6_06030	pyrD	dihydroorotate dehydrogenase-like protein	1035	2933	86.0444	3012	81.2464	2722.67	101.076	1834.67	107.219
	IT6_06035	nifJ	pyruvate:ferredoxin (flavodoxin) oxidoreductase	3549	14232.7	121.868	14191.7	111.762	13062	141.433	8318.33	139.046
	IT6_06040	napF	sulfite reductase subunit A	1140	8330.67	222.306	9974.67	247.322	7785.33	262.392	5194	270.673
	IT6_06045		Crp/Fnr family transcriptional regulator	462	1737.33	114.05	1941	117.711	1440.67	119.838	1072.67	140.695
	IT6_06050	hyhG	NADP-coupled cytosolic bidirectional hydrogenase, diaphorase subunit NAD(P)H-flavin reductase	846	2489	89.1479	2979	98.4167	2368.33	107.59	1550	110.17
	IT6_06055	hydD	Coenzyme F420-reducing hydrogenase, gamma subunit	759	1750.67	69.5576	2423.67	89.9112	1651.33	83.5961	1242.33	98.458
	IT6_06060	hydA	Ni/Fe hydrogenase subunit alpha	1299	3984	92.8438	5071.33	109.442	3644.67	107.853	2779.67	125.848
	IT6_06065	pyk	pyruvate kinase	1812	3859	64.1946	4835	73.2376	2998.33	63.607	2085.67	68.5718
	IT6_06070	rfbA	glucose-1-phosphate thymidylyltransferase RfbA	888	4395.33	149.814	4493.33	142.792	3440	148.883	2580	175.784
	IT6_06075	rfbB	dTDP-glucose 4,6-dehydratase	1089	14490.7	404.113	15103	395.174	11764.3	415.158	8203.67	449.336
	IT6_06080	ribE	riboflavin synthase	600	4157.33	210.179	4103.67	189.57	3205	205.211	2117.67	206.489
	IT6_06085	fabG	Short-chain alcohol dehydrogenase	729	9029.33	374.639	8913.33	346.127	6948	366.257	4418.33	361.853
	IT6_06090		conserved protein of unknown function	987	7587	234.449	6944	200.055	4854.33	189.036	3458.33	208.414
	IT6_06095	comEC	ComEC/Rec2 family competence protein	2100	5111.33	73.4333	6892.33	89.9561	4116	75.3259	2719.67	76.0351
	IT6_06100	pspE	DUF5069 domain-containing protein	732	3709.67	153.022	3934.67	149.741	3546	186.184	2463.67	202.072
	IT6_06105	mnmG	tRNA uridine-5-carboxymethylaminomethyl(34) synthesis enzyme MnmG	1872	9988.67	161.53	11447	171.615	8083.33	165.953	6045.33	193.318
	IT6_06110	dnaB	replicative DNA helicase	1425	6590	139.927	7031	138.918	5483.33	147.892	3851.67	162.185
	IT6_06115	thiG	thiazole synthase	789	5473.33	210.002	5574.33	201.831	4159.33	202.561	2791	210.072
	IT6_06120	mqnD	ABC transporter substrate-binding protein	849	13766	493.395	11598.3	388.935	9317	421.65	4231.67	298.42
	IT6_06125		histone deacetylase	942	17165.7	551.939	14980	455.32	11172.3	455.789	6166.67	389.463
	IT6_06130		protein of unknown function	240	1296	162.482	1804.33	215.231	1126.67	180.406	530	134.425
	IT6_06135		transposase	369	1683.33	137.412	2589.67	202.192	1292.33	134.622	813.333	129.931
	IT6_06140		hypothetical protein [Methylacidiphilum sp. IT6]	264	1438.67	165.107	1535.33	164.872	906.333	131.844	580.667	130.807
	IT6_06145		hypothetical protein [Methylacidiphilum sp. IT6]	171	2748	488.391	2732.33	464.193	2140.33	480.862	1558	539.431
	IT6_06150		cytochrome C	462	3082.67	202.544	2993.33	184.49	2348.33	195.325	1432.33	182.508
	IT6_06155	thrB	homoserine kinase	882	2382.33	81.6264	2927	91.8219	2040	88.9323	1386.67	92.4128
	IT6_06160	glpG	rhomboid family intramembrane serine protease	723	5478	229.246	7040.67	272.495	4876	259.141	3241.33	266.356
	IT6_06165	nadC	carboxylating nicotinate-nucleotide diphosphorylase	885	2782.67	95.2023	3492.67	109.93	2266.33	98.4381	1399.33	94.8158
	IT6_06170		Fis family transcriptional regulator	753	4072.33	164.386	4321.33	161.818	3261	166.415	2401	191.379
	IT6_06175		GTPase	525	8425	486.393	8600.33	468.66	6865.67	502.605	5189.33	607.212
	IT6_06180		Roadblock/LC7 family protein	375	11773.7	954.565	7761	588.084	7041.67	721.704	5335	842.058
	IT6_06185	atpB	F0F1 ATP synthase subunit A	858	16653.7	590.009	12632	419.373	9647.67	432.075	6770.67	475.914
	IT6_06190	atpE	F0F1-type ATP synthase, subunit c	213	6345.33	899.553	5499	733.925	3920	707.229	2204.33	606.518
	IT6_06195	atpF	F0F1 ATP synthase subunit B	531	48353.3	2754.28	46287	2499.14	33932.3	2456.1	21140	2440.97
	IT6_06200	atpH	F0F1-type ATP synthase, delta subunit	396	26833.3	2062.83	22841	1659.7	16765	1627.11	9674	1450.65
	IT6_06205	atpA	F0F1 ATP synthase subunit alpha	1554	42315	825.991	42096.3	773.251	32494.7	803.579	22289.3	866.819
	IT6_06210	atpG	ATP synthase F1 subunit gamma	885	23536.7	805.127	22757	735.289	19350.3	840.342	11760.3	801.544
	IT6_06215	atpD	F0F1 ATP synthase subunit beta	1404	58143.3	1257.43	47847	976.037	38699.3	1059.16	26115.7	1111.49
	IT6_06220	atpC	ATP synthase F1 subunit epsilon	435	16296	1137.02	15267.3	1008.6	12819.3	1132.68	8070	1112.69
	IT6_06225		DUF971 domain-containing protein	306	2958.67	292.602	2957	275.112	2312.33	290.338	1453.33	281.844
	IT6_06230	tilS	tRNA lysidine(34) synthetase TilS	924	10359	337.187	11395	352.35	9383.33	390.282	6129.33	398.825
	IT6_06235	rluB	23S rRNA pseudouridine synthase	735	4103	167.909	4294.33	164.241	3317	173.483	2093	173.031
	IT6_06240	argH	argininosuccinate lyase	1395	13542.3	292.224	15543	317.141	9067.33	249.788	6234	265.959
	IT6_06245	ccmC	ABC transporter permease	1683	25866.3	463.439	30472.3	516.16	19917.7	454.833	12116.3	433.136
	IT6_06250		IS200/IS605 family transposase	330	2048.67	188.555	2425	212.369	1760.67	205.039	1228.67	225.203
	IT6_06255	ydcM	transposase	1281	391396	9249.94	423371	9540.91	285525	8567.17	178974	8407.99
	IT6_06260	ribBA	bifunctional 3,4-dihydroxy-2-butanone-4-phosphate synthase/GTP cyclohydrolase II	1248	5575	135.465	6606.67	149.758	5199.67	160.109	3761.67	181.919
	IT6_06265		conserved protein of unknown function	768	2266.33	88.7796	2674	97.337	2178.67	109.074	1402	107.885
	IT6_06270		conserved protein of unknown function	615	3086.67	151.331	3508.67	160.207	2500	156.258	1409	136.83
	IT6_06275	haoB	hydroxylamine oxidation protein HaoB	969	2496.33	78.1532	2593	74.2611	2093.67	83.0618	1015.67	61.2878
	IT6_06280	hao	c-type cytochrome	2166	20179	284.3	15489.7	202.175	11210.3	198.879	4511.33	123.476
	IT6_06285		YdbL family protein	513	3136	185.531	3187	175.904	2665.67	199.696	1410.67	164.206
	IT6_06290		hypothetical protein	693	5387.33	233.841	4791.67	195.551	4621.33	256.308	4469.33	387.628
	IT6_06295		conserved protein of unknown function	531	3010.67	171.005	3553.33	187.719	2491.33	180.357	1827	206.126
	IT6_06300		Isopentenyl-diphosphate delta-isomerase	621	3325.33	161.56	3742	168.75	2299	142.217	1579.33	153.657
	IT6_06305		Predicted membrane protein	1173	3903	100.147	5184	123.269	3420	112.029	2012.67	103.081
	IT6_06310	salY	ABC-type antimicrobial peptide transport system, permease component	2562	10396.7	122.47	11988	130.432	8785.33	131.771	5742	133.224
	IT6_06315	lolD	ABC transporter ATP-binding protein	678	4532.33	202.178	4915.33	206.534	3640.33	206.323	2889	253.733
	IT6_06320		adenylate cyclase	1350	5435	121.398	6530.67	133.844	4454.33	126.797	2878.67	126.302
	IT6_06325		conserved protein of unknown function	963	9333.67	293.629	11309	331.802	8909	355.533	7234	446.232
	IT6_06330	ExbB	MotA/TolQ/ExbB proton channel family protein	735	1858.33	76.2222	2368.67	88.8919	1595.67	83.4338	955	76.5907
	IT6_06335	ExbD	biopolymer transporter ExbD	414	1678	122.443	1926.33	129.623	1310	121.553	861.667	126.053
	IT6_06340	tonB	TonB family protein	765	4301	170.856	4850.67	177.508	3303.33	165.992	2067.67	161.072
	IT6_06345	tolB	biopolymer transporter Tol	1149	4286	112.75	4773	116.536	3650	122.109	2280	117.362
	IT6_06350	pal	OmpA family protein	543	6938.33	386.354	6152	324.267	4695.33	332.224	2507	274.162
	IT6_06355	ycaJ	replication-associated recombination protein A	1365	12014.7	267.17	12160	252.141	8323	234.268	5838.67	257.238
	IT6_06360	yfbK	Ca-activated chloride channel homolog	1023	3082	91.0627	4129	112.591	2807.33	105.48	1612	92.2645
	IT6_06365		hypothetical protein	741	2577.33	105.046	2820	107.024	2293.33	118.975	1205.67	97.5678
	IT6_06370	nrfG	TPR repeats containing protein	2766	19599.7	214.059	20649.3	210.358	16445.3	228.506	10854.7	232.93
	IT6_06375		conserved protein of unknown function	1161	9024	234.846	9989.67	242.994	7595.67	251.426	4443.33	229.087
	IT6_06380	hcaC	3-phenylpropionate/trans-cinnamate dioxygenase ferredoxin component	309	20869.7	2048.41	22916	2125.25	18821.3	2340.98	9607.67	1876.54
	IT6_06385	erfK	L,D-transpeptidase family protein	1044	33042.7	963.656	33048.3	908.865	26358.3	970.263	20729.3	1189.33
	IT6_06390		protein of unknown function	255	1288.67	152.573	1473.67	166.342	947.667	142.782	624.667	146.43
	IT6_06400	sufC	Fe-S cluster assembly ATPase SufC	762	18670.7	739.284	18778.7	706.553	16980.3	856.505	12761	1002.37
	IT6_06405	sufB	Fe-S cluster assembly protein SufB	1389	23936.3	522.524	21363	438.712	18324.3	506.996	15319	656.353
	IT6_06410	sufD	SufD family Fe-S cluster assembly protein	1293	17236	405.497	16026.3	353.514	13231	393.272	11638.7	535.934
	IT6_06415	paaD	putative Fe-S cluster assembly protein SufT	561	21663	1169.94	27909	1426.88	20148.7	1380.18	12842.3	1395.75
	IT6_06420		conserved protein of unknown function	1290	12802.7	300.678	13651.3	300.167	11371	338.724	8435.33	389.307
	IT6_06425		conserved protein of unknown function	579	2854.33	148.642	3014.67	147.329	2580	171.303	1627.67	169.252
	IT6_06430		Nucleoside-diphosphate sugar epimerase	1098	3048.33	84.0016	3916.33	98.7042	2560	89.6337	1539.67	82.3513
	IT6_06435	iscS	cysteine desulfurase	1146	7497	198.305	7706.67	189.468	5063	169.789	3565.67	185.2
	IT6_06440	cysE	serine acetyltransferase	870	9381.33	327.931	8995	294.324	6595.33	291.271	3933	273.156
	IT6_06445		hypothetical protein [Methylacidiphilum sp. IT6]	156	366.333	71.0104	485.667	86.4652	299.667	73.7493	180.333	67.9779
	IT6_06450	aroE	shikimate dehydrogenase	888	4796.67	163.607	5739.33	182.019	4793	207.496	2832.67	190.73
	IT6_06455	dnaA	chromosomal replication initiator protein DnaA	1368	10587.7	233.697	14537.7	302.165	10593	297.655	7324.67	321.617
	IT6_06460	dnaN	DNA polymerase III subunit beta	1116	34451.3	934.506	34650.7	892.839	26199.3	902.194	19180.3	1026.06
	IT6_06465		conserved protein of unknown function	387	3365.33	262.329	4117	305.085	2944	292.232	1987	308.18
	IT6_06470	lspA	signal peptidase II	489	4832.67	298.733	5090.33	294.071	3429.67	269.481	2034.67	252.348
	IT6_06475	nadA	quinolinate synthase NadA	927	6217.33	202.841	5950	181.877	4525	187.554	3215.33	206.082
	IT6_06480		RNA ligase partner protein	609	2388	118.63	2723.33	124.958	2157.33	136.104	1239.33	122.015
	IT6_06485		RNA ligase	1104	3627	98.9612	3341.67	83.3509	2988.33	104.022	1570.67	84.6753
	IT6_06490	tuaD	UDP-glucose/GDP-mannose dehydrogenase family protein	1290	16948.3	396.581	13975	308.319	11318.3	337.156	6362.33	294.274
	IT6_06495	purA	adenylosuccinate synthase	1269	16150.7	383.777	13331.7	296.849	10707.7	324.215	6792	319.608
	IT6_06500	uppS	isoprenyl transferase	789	8984.33	344.202	8077	290.175	6714	326.969	4712.67	358.022
	IT6_06505		phosphatidate cytidylyltransferase	891	5822.33	197.531	6915.33	216.9	3826.67	165.002	2568	172.543
	IT6_06510	psd	phosphatidylserine decarboxylase family protein	648	4410.67	205.217	4451	192.506	3145.33	186.474	2113	193.552
	IT6_06515		CDP-diacylglycerol--serine O-phosphatidyltransferase	888	9971.67	339.248	9205	294.101	7029	304.189	5051.67	344.034
	IT6_06525	kamA	KamA family radical SAM protein	1185	40021.7	1025.49	38138	921.423	35706	1157.77	24291.7	1223.19
	IT6_06530	rlmI	23S rRNA (cytosine1962-C5)-methyltransferase	1200	12633	318.258	12720	300.129	11618.7	372.093	8210.67	410.245
	IT6_06535	pps	phosphoenolpyruvate synthase	2433	32257.7	400.987	37153	434.838	28933.3	456.972	22797.3	555.724
	IT6_06540	yfiQ	bifunctional acetate--CoA ligase family protein/GNAT family N-acetyltransferase	2721	16625.7	184.607	18909	195.597	13718	193.735	10590	231.532
	IT6_06550	parB	ParB/RepB/Spo0J family partition protein	873	8245.33	286.557	8857	288.367	6694.67	294.691	4658	321.05
	IT6_06555		SCP/PR1 family protein	597	2706.67	136.876	3185.33	149.048	2120.33	136.49	1475	146.12
	IT6_06560	mutL	DNA mismatch repair endonuclease MutL	1788	22679	385.056	19098.7	303.173	14931.7	320.877	10296.7	345.646
	IT6_06565	ychF	redox-regulated ATPase YchF	1101	8156	223.91	9638.33	249.521	7514.67	262.324	6512	355.382
	IT6_06570	rfaH	transcriptional activator RfaH	558	2184.33	118.09	2720	135.341	2105.67	145.024	1297.33	136.842
	IT6_06575		sugar nucleotide-binding protein	894	10736	366.366	10897.3	346.896	8667.33	372.562	5501.33	369.578
	IT6_06580	degT	DegT/DnrJ/EryC1/StrS family aminotransferase	1197	4860	122.745	5849.33	137.815	4451.33	142.893	2761.33	136.116
	IT6_06585	imp	organic solvent tolerance protein	2355	22048	283.658	23807	288.163	18049	294.543	10410	262.853
	IT6_06590		pyridoxamine 5'-phosphate oxidase family protein	576	9985.33	525.571	10008	498.549	8445.33	563.361	5852	607.232
	IT6_06595	kdpC	potassium translocating ATPase, subunit C	585	4956.33	256.446	6016	292.466	4683	307.697	3169	325.441
	IT6_06600	kdpB	potassium-transporting ATPase subunit KdpB	2046	10265.3	151.813	11768.7	162.05	7573.33	142.229	4883.67	141.057
	IT6_06605	kdpA	potassium-transporting ATPase subunit KdpA	1725	8016	140.581	9747	158.229	6012	133.934	4106	140.802
	IT6_06610		K(+)-transporting ATPase subunit F [Methylacidiphilum sp. IT6]	81	36.6667	13.8276	35	11.4173	17	8.06264	8.33333	5.48836
	IT6_06615	priA	primosomal protein N'	2289	13887	183.961	15241.7	186.537	11171	187.527	6578.67	171.27
	IT6_06620		dodecin domain-containing protein	213	23818	3398.41	16623	2231.46	21068.3	3800.37	13601	3867.82
	IT6_06625	guaD	nucleoside deaminase	507	3924	233.736	4021	223.818	2772.33	210.084	1766.33	208.571
	IT6_06630	norC	Nitric-oxide reductase subunit C	675	2167.33	97.0972	2819.33	113.678	1667.33	94.9602	943	82.4604
	IT6_06635	norB	Nitric-oxide reductase subunit B	1398	3993.67	86.1043	5729	111.958	3371.67	92.6557	1737.33	74.2114
	IT6_06640		conserved membrane protein of unknown function	291	2139.33	222.59	2752.33	263.931	1485.67	196.142	874.333	176.744
	IT6_06645		Permease	507	17778	1062.08	17950	1011.49	14823.7	1123.52	9532	1123.63
	IT6_06650	ubiE	class I SAM-dependent methyltransferase	801	3473.33	130.325	4200	147.14	2995	143.706	2284	169.04
	IT6_06655	sodA	superoxide dismutase	633	5965.67	283.916	6109.67	277.067	5258	319.236	3712.33	351.294
	IT6_06660	recN	DNA repair protein RecN	1674	8129	146.65	8339.33	138.817	6740.33	154.738	3896.33	137.483
	IT6_06665	prfB	peptide chain release factor 2	1047	7810.67	225.193	7106	192.339	6376.67	234.082	3907.67	224.319
	IT6_06670		conserved protein of unknown function	579	1950.33	102.321	2105.67	103.021	1775.33	117.861	984	102.764
	IT6_06675	moaC	cyclic pyranopterin monophosphate synthase MoaC	474	20982.7	1340.82	20589	1239.06	17998.3	1459.04	11475	1455.73
	IT6_06680	mog	molybdopterin adenylyltransferase	519	34164.7	1995.57	27593.7	1514.49	24172.3	1789.6	14078.3	1612.35
	IT6_06685	hisI	phosphoribosyl-AMP cyclohydrolase	438	19394	1343.7	15802.3	1036.45	12964.7	1137.3	12464	1709.16
	IT6_06690	luxC	acyl-CoA reductase	1149	3465.33	90.9005	4131.33	100.933	2964	99.1605	2183	113.377
	IT6_06695	luxE	acyl-protein synthetase	1074	4208	119.056	5920.33	156.757	3925.33	140.482	2755.33	149.314
	IT6_06700		polymer-forming cytoskeletal protein	243	5613.33	698.022	5744.67	672.503	4822	762.616	2662	649.553
	IT6_06705		Zn-finger protein	768	6322.33	248.872	6361.33	233.939	5212	260.812	3405	264.355
	IT6_06710		conserved protein of unknown function	153	4071	804.087	3956	743.202	3026	759.934	2309.67	905.271
	IT6_06715	phuW	ChaN family lipoprotein	891	5342.67	180.886	7255.67	230.381	4607.33	198.698	3950.67	265.696
	IT6_06720		HAD family phosphatase	699	5166.33	224.06	6391	258.844	5075	279.09	3927.67	336.41
	IT6_06725		Predicted aspartyl protease	1194	2502.33	63.4788	2979	68.797	2119	68.204	1351.33	66.3201
	IT6_06735	folE	GTP cyclohydrolase I FolE2	801	4826.33	182.553	5296.67	188.003	3520.33	168.872	2269.67	170.775
	IT6_06740	thiC	phosphomethylpyrimidine synthase ThiC	1899	26158	416.067	35654.3	534.675	22948	464.381	19984.3	627.286
	IT6_06745	sucA	2-oxoglutarate dehydrogenase E1 component	2769	30406.7	331.129	96809.7	996.387	76806.7	1066.05	52461.3	1127.96
	IT6_06750	sucB	2-oxoglutarate dehydrogenase complex dihydrolipoyllysine-residue succinyltransferase	1236	15782.7	386.755	51506.3	1193.23	42753	1329.35	32255.7	1578.56
	IT6_06755	odhL	dihydrolipoyl dehydrogenase	1401	9461.33	204.183	29395.3	600.658	20320.7	557.517	14925	642.508
	IT6_06760	alr	alanine racemase	1164	4962.67	128.944	5626	136.358	4060.67	134.066	2858.33	146.667
	IT6_06765		tRNA (adenosine(37)-N6)-threonylcarbamoyltransferase complex dimerization subunit type 1 TsaB	576	2135.33	112.241	2645.67	129.467	1751	116.822	1077.33	109.395
	IT6_06770		tRNA (adenosine(37)-N6)-threonylcarbamoyltransferase complex ATPase subunit type 1 TsaE	426	2641.33	188.026	3177.33	210.726	2211.67	199.529	1601.33	223.41
	IT6_06775	thiL	thiamine-phosphate kinase	927	7241	235.63	7974.33	244.227	5463.67	226.521	3897.33	249.371
	IT6_06780		CPBP family intramembrane metalloprotease	780	3756.33	146.109	4592	163.233	2875.67	141.689	1956	149.138
	IT6_06785	sppA	signal peptide peptidase SppA	996	5869	178.223	6637.67	190.135	5012	193.454	3567.67	212.068
	IT6_06790	metG	methionine--tRNA ligase	1521	14672.3	291.257	19009.7	355.103	14194.3	358.665	10093.3	397.883
	IT6_06795	himA	integration host factor subunit beta	339	11767.3	1043.22	8646.33	728.847	8057.67	913.44	5300.33	935.967
	IT6_06800	hisS	histidine--tRNA ligase	1221	27464.7	677.08	22140.7	517.666	18436.3	580.195	11771.7	582.005
	IT6_06805	aspS	aspartate--tRNA ligase	1803	21763.3	363.134	17363	274.755	12236.3	260.806	8975	298.579
	IT6_06810	pykF	pyruvate kinase	1422	22034.3	466.289	17942	359.988	12043	325.434	8532	357.544
	IT6_06815	dltE	SDR family oxidoreductase	855	5118.33	180.052	5341.33	176.409	3414	153.477	2199	151.424
	IT6_06820		alpha/beta hydrolase	747	30516.3	1240.16	31087	1195.37	19415	998.525	14343.7	1153.54
	IT6_06825	dcd	dCTP deaminase	570	8776.67	467.209	8404.33	417.304	7180	484.039	5270.67	552.829
	IT6_06830	rlmN	23S rRNA (adenine(2503)-C(2))-methyltransferase RlmN	1047	11185.3	322.905	11404.7	310.302	9296.67	341.237	6723.67	386.575
	IT6_06835		DUF3088 domain-containing protein	345	4807.67	419.976	5049.33	417.245	4002.67	445.752	2825.33	491.718
	IT6_06840		conserved exported protein of unknown function	1533	67664.7	1340.13	70276	1308.46	57139.7	1432.28	37904.3	1465.73
	IT6_06845	nfeD	serine protease	1449	7133	148.518	8210.33	157.942	5407.67	143.391	3544	147.384
	IT6_06850	floA	flotillin-like protein FloA	1011	8595.33	257.611	8656	241.091	6577.33	249.973	4293	254.412
	IT6_06855		conserved protein of unknown function	465	3615	234.99	3645	222.68	3352.67	277.063	2823	360.747
	IT6_06860	cusB	efflux RND transporter periplasmic adaptor subunit	1395	6960.67	150.111	8341.33	168.295	6506.33	179.287	4652.33	197.356
	IT6_06865	cusA	efflux RND transporter permease subunit	3216	14493.7	135.633	17394.7	150.999	12784.3	152.773	7710.67	141.979
	IT6_06870		conserved exported protein of unknown function	417	15465	1116.63	7456.33	511.445	7036.33	648.19	2286.67	329.518
	IT6_06875	rbn	YihY/virulence factor BrkB family protein	888	9897.67	336.488	12005.3	384.163	9396	406.672	5875.33	403.823
	IT6_06880	slt	soluble lytic murein transglycosylase	633	5068.33	241.036	4595.33	207.781	3663.67	222.465	2489	236.081
	IT6_06895		L,D-transpeptidase family protein	870	19957	693.645	19497.3	640.482	16666.7	736.226	12797	884.359
	IT6_06900	nfnB	SagB/ThcOx family dehydrogenase	1689	5869.33	104.998	7007	114.704	4721.33	107.44	2968.33	103.044
	IT6_06905	gadA	glutamate decarboxylase	1386	6676	146.164	7293.67	148.731	7891.67	218.815	4263	185.021
	IT6_06910	gppA	exopolyphosphatase	1002	6097.67	184.42	6670.67	189.648	4873.67	186.939	3774.33	227.285
	IT6_06915		conserved protein of unknown function	375	2123	171.431	2722.67	205.895	2137	219.098	1542.67	248.905
	IT6_06920	clpB	ATP-dependent chaperone ClpB	2607	39388	458.849	41674.3	456.971	31627.7	466.213	22707	523.518
	IT6_06925		Uncharacterized small membrane protein	369	3095	253.704	3925.33	302.305	2716.33	282.906	1586.33	260.537
	IT6_06930	mutS	DNA mismatch repair protein MutS	2502	8786.33	106.507	9983.33	110.704	7505	115.285	4868	114.613
	IT6_06935	thyA	thymidylate synthase	795	5409.67	206.403	5600.33	199.095	4108.33	198.592	3070.33	230.166
	IT6_06940	des	fatty acid desaturase	1020	7000	206.944	7406.67	204.32	5062.33	190.704	3139.67	185.946
	IT6_06945		protein of unknown function	168	1511	270.718	1849.33	304.7	1123	256.771	597	210.865
	IT6_06950	ata	trimeric autotransporter adhesin	2241	143032	1945.92	117872	1502.64	107511	1843.13	68034.7	1813.58
	IT6_06955		conserved exported protein of unknown function	402	618	46.3224	928	64.544	669.333	64.0317	428.667	64.344
	IT6_06960	ppiC	peptidylprolyl isomerase	597	958.333	48.4902	1470.33	67.0202	775.333	49.9346	462.333	45.2574
	IT6_06965		hypothetical protein	198	308	47.1317	477	67.2242	284.333	55.2064	181.667	55.9074
	IT6_06970		protein of unknown function	225	1066.33	143.455	1317	160.844	754	128.799	377.333	98.3045
	IT6_06975	ata	Large exoprotein involved in heme utilization or adhesion	1752	49517	854.662	36606.3	593.321	32300.3	708.381	21668.7	741.834
	IT6_06980		filamentous hemagglutinin N-terminal domain-containing protein	270	271.667	30.055	357	36.2921	201	28.6252	120.667	25.8894
	IT6_06985		filamentous hemagglutinin N-terminal domain-containing protein	687	11826.7	520.635	12095.7	502.839	10280.3	575.062	7404	642.123
	IT6_06990		filamentous hemagglutinin N-terminal domain-containing protein	1263	4287.67	101.988	5317.33	117.431	3616.67	110.036	2400.67	112.677
	IT6_06995		class I SAM-dependent methyltransferase	732	6376.33	264.964	6081.67	234.766	4475	234.908	3179	260.841
	IT6_07000		glycosyltransferase, partial	2175	16245.3	226.419	17029	220.876	12257.7	216.585	7360.67	201.634
	IT6_07005		protein of unknown function	2652	12636	144.254	14810.7	156.996	10976.3	159.051	8186.33	184.908
	IT6_07010		class I SAM-dependent methyltransferase	657	5880	271.053	5864.67	253.233	4703	275.092	3117	286.784
	IT6_07015	cirA	Outer membrane receptor protein, mostly Fe transport	2259	3407.33	45.4359	4596.33	55.2393	3392.67	57.7361	1724	44.117
	IT6_07020	mnmE	tRNA uridine-5-carboxymethylaminomethyl(34) synthesis GTPase MnmE	1326	3273.67	74.7258	4165.67	87.1273	2695	78.1208	2072.67	92.769
	IT6_07025	pyrD	quinone-dependent dihydroorotate dehydrogenase	1026	3200.67	93.9267	3924.67	104.982	2630.67	98.5338	1699	96.7812
	IT6_07030		Zn-dependent hydrolase	681	4180.67	185.985	3702.67	152.673	3227	182.102	2261.67	198.278
	IT6_07035	nhoA	arylamine N-acetyltransferase	726	2402	100.29	2672	101.921	1858	98.3739	1067	87.2538
	IT6_07040	cirA	Outer membrane receptor protein, mostly Fe transport	2496	6365.67	76.7416	7254	80.2946	8326.33	128.278	3104.33	73.2501
	IT6_07045	trmA	class I SAM-dependent RNA methyltransferase	1086	4634.67	128.738	5571.33	142.783	5195.67	183.904	2735.33	149.004
	IT6_07050		conserved protein of unknown function	417	2313	167.957	2774	186.698	2144.67	197.646	1409	199.663
	IT6_07055		RNase III inhibitor	561	4724.33	256.263	5373.33	272.592	4399	301.351	2951	318.415
	IT6_07060	smtA	class I SAM-dependent methyltransferase	720	5308	223.421	5227.67	204.51	3317.33	177.077	2532.33	207.161
	IT6_07065		conserved protein of unknown function	873	3422.67	118.508	3720	117.87	2979.33	131.171	1832.67	124.203
	IT6_07070		thioredoxin domain-containing protein	2178	35743.3	496.004	40807	536.303	30928.7	545.705	23040.3	632.716
	IT6_07075		conserved protein of unknown function	810	7583	283.048	8599.67	299.914	6664.33	316.218	4569.33	340.304
	IT6_07080		lipid-binding SYLF domain-containing protein	735	4276.33	176.804	3929.33	150.902	2928	153.123	2412.67	197.228
	IT6_07085	phoR	two-component system, OmpR family, phosphate regulon sensor histidine kinase	1296	3265.67	75.977	4485	96.7389	3431	101.783	2240.33	103.152
	IT6_07090	phoB	two-component system, OmpR family, phosphate regulon response regulator	705	3428	146.779	4952	198.545	3639.33	198.438	2954	250.019
	IT6_07095	gyrB	DNA topoisomerase (ATP-hydrolyzing) subunit B	2526	60387.7	720.58	68776.7	775.309	58013.3	882.496	41902	995.771
	IT6_07100	gyrA	DNA gyrase subunit A	2610	51092.7	588.951	60910	665.131	46595.7	686.02	36405.3	833.012
	IT6_07105	sua	threonylcarbamoyl-AMP synthase	972	4042.67	125.716	4972.33	142.469	3302	130.542	2147	130.933
	IT6_07110	fmt	methionyl-tRNA formyltransferase	963	5179.67	163.167	5237.33	154.704	4145.33	165.418	3233	201.141
	IT6_07115		conserved protein of unknown function	444	1690.67	114.771	1943.67	123.795	1538.67	133.195	1059	140.433
	IT6_07120		DUF4412 domain-containing protein	645	14018	658.201	12316.7	545.188	9458	563.433	6711.33	620.782
	IT6_07125		DMT family protein	327	4012.67	370.23	4609	402.673	3247.33	381.678	2712.67	500.821
	IT6_07130	acsA	acetate--CoA ligase	1944	22439	350.113	23601	344.42	18932.7	374.237	11069	339.568
	IT6_07135	atoC	sigma-54-dependent Fis family transcriptional regulator	945	3518.67	113.139	4333	128.599	4223.33	171.738	2537.33	160.788
	IT6_07140	bglX	beta-glucosidase BglX	2130	4719.67	66.6919	6046	78.4278	3966	71.5559	2406.67	65.7303
	IT6_07145	der	ribosome biogenesis GTPase Der	1386	19149.7	418.564	20537	422.424	14688.7	407.276	9753	418.348
	IT6_07150	crls	cardiolipin synthase (CMP-forming)	621	2208	107.761	2367.33	106.555	1749.67	108.33	1339.33	128.694
	IT6_07155	gltX	glutamate--tRNA ligase	1335	5908.67	133.556	6285	132.821	4888	140.728	3198	144.352
	IT6_07160		Predicted dioxygenase	960	3482.67	109.89	4124	118.932	2964.33	118.686	1870.67	115.279
	IT6_07165	glgC	glucose-1-phosphate adenylyltransferase	1308	8048.67	186.474	8725.67	187.859	6342.67	186.34	3855.33	175.491
	IT6_07170	glmS	glutamine--fructose-6-phosphate transaminase (isomerizing)	1863	25873.7	421.499	25153	385.529	19717.7	406.708	14378.3	466.574
	IT6_07175	gpsA	NAD(P)-dependent glycerol-3-phosphate dehydrogenase	888	2184	74.2085	2831	88.7659	1916	82.9515	1210.67	80.2411
	IT6_07180	plsY	glycerol-3-phosphate 1-O-acyltransferase PlsY	642	4395.67	207.671	4464.33	195.323	3335	199.641	2226	208.212
	IT6_07185	aroC	chorismate synthase	1098	29341.3	814.317	25132.3	653.738	19391	678.467	14457	785.069
	IT6_07190	aroK	shikimate kinase	528	4688	269.749	4455	236.074	3900	283.76	1786	201.238
	IT6_07195	proC	pyrroline-5-carboxylate reductase	870	3516.33	122.877	3626.67	116.005	2698.67	119.213	1453	98.7744
	IT6_07200		SAM-dependent methyltransferase	663	2568.67	117.599	2759	116.728	2173.67	125.968	1270	113.832
	IT6_07205	ybbN	thioredoxin	810	6049.33	226.462	6787.33	235.224	5353.67	254.009	3873.33	285.564
	IT6_07210		Cobalt-zinc-cadmium resistance protein	873	2004.67	69.118	2794	88.2689	1829.67	80.5612	1063	72.987
	IT6_07215		conserved exported protein of unknown function	342	20183.3	1776.24	21183	1809.12	13960.7	1568.55	9034	1625.45
	IT6_07220		protein of unknown function	2805	12115.3	129.853	13752	138.644	10324	141.461	6859.33	145.478
	IT6_07230	rpiB	ribose 5-phosphate isomerase B	447	4189	283.496	5957.33	380.65	4378	376.375	2875.67	382.998
	IT6_07235	gndA	NADP-dependent phosphogluconate dehydrogenase	1416	16849.7	361.989	18516.3	372.857	21634.7	587.155	12746.7	541.79
	IT6_07240	mcsA	protein arginine kinase activator	486	2914	181.485	3564	211.175	2645.33	209.211	2067.33	257.778
	IT6_07245	ilvE	branched-chain-amino-acid transaminase	876	6008.67	207.788	6973.33	224.064	5130.67	225.035	3712	252.699
	IT6_07250		ABC transporter ATP-binding protein	690	4447.67	195.277	5269.67	216.366	3636.33	202.547	2394.33	206.931
	IT6_07255	lolC_E	lipoprotein-releasing system permease protein	1251	5210.67	126.298	6380.67	143.11	4485.67	137.799	3056.67	144.349
	IT6_07260	tyrA	prephenate dehydrogenase/arogenate dehydrogenase family protein	858	3404.33	120.236	4420.67	145.335	3480	155.937	2364.67	162.633
	IT6_07265	hisC	histidinol-phosphate transaminase	1125	6953.33	186.714	8327	209.556	5971.67	204.003	4091	216.313
	IT6_07270	wzb	protein-tyrosine-phosphatase	462	656.333	42.7486	931.333	55.7841	595	49.4915	379.333	48.7214
	IT6_07275	nuoB	NADH-quinone oxidoreductase subunit B	513	139418	8253.35	115590	6441.05	103552	7756.69	73048.7	8557.03
	IT6_07280	nuoC	NADH-quinone oxidoreductase subunit C	645	27590.7	1295.9	40017	1766.1	24885.3	1482.95	8043.67	742.99
	IT6_07285	nuoD	NADH dehydrogenase (quinone) subunit D	1257	306632	7451.28	264753	6025.33	184659	5644.28	116586	5548.11
	IT6_07290	nuoE	NAD(P)H-dependent oxidoreductase subunit E	522	8183.33	475.222	9132.33	499.374	7410.33	545.567	4393	497.201
	IT6_07295	nuoF	NADH-quinone oxidoreductase subunit NuoF	1365	46409.7	1031.82	45175.3	945.798	35197.7	990.928	22629.3	994.788
	IT6_07300	nuoG	NADH-quinone oxidoreductase subunit G	1695	35585.3	635.827	35474	596.171	28895	655.136	19094.7	677.9
	IT6_07305	nuoH	NADH-quinone oxidoreductase subunit H	1128	11973	320.429	14558.3	367.055	9497	323.534	5880.67	313.472
	IT6_07310	cysJ	sulfite reductase subunit alpha	1815	24820.7	412.915	23042.3	362.856	16767.7	355.035	11083.7	368.965
	IT6_07315		L,D-transpeptidase family protein	840	11511.3	414.287	11217.3	379.437	8992.67	411.411	6078.33	428.434
	IT6_07320		conserved protein of unknown function	1326	12323	281.754	15080	322.787	10825	313.703	7612	345.585
	IT6_07325		protein of unknown function	657	4839	224.33	5852	248.009	3386.33	197.976	2260.33	206.66
	IT6_07330	miaA	tRNA (adenosine(37)-N6)-dimethylallyltransferase MiaA	999	8319.33	251.942	8320.33	234.42	6786.67	261.085	3770.67	223.607
	IT6_07335	hflX	GTPase HflX	1272	17641.3	420.05	16409.3	366.09	14517.3	438.566	9230	433.238
	IT6_07340	lpxA	acyl-ACP--UDP-N-acetylglucosamine O-acyltransferase	801	5759	216.532	5839.33	206.758	4349.67	208.658	3330.33	250.997
	IT6_07345	apt	adenine phosphoribosyltransferase	540	20611.7	1148.85	20369.7	1078.64	17168.7	1221.74	10970	1223.56
	IT6_07350	rpoD	RNA polymerase sigma factor RpoD/SigA	864	22054	764.733	19186.7	634.302	16991.7	755.77	10174.3	714.726
	IT6_07355	cysK	cysteine synthase A	969	52894.3	1652.04	45461	1346.41	38266	1517.03	18166.7	1137.39
	IT6_07360	apaH	metallophosphoesterase family protein	741	1483	60.4187	1786.33	66.8298	1444	74.8993	871.667	69.6608
	IT6_07365		Lipopolysaccharide heptosyltransferase III	957	2592.67	81.8426	3521	102.722	2540	102.004	1620	100.367
	IT6_07370		conserved protein of unknown function	777	31845	1241.59	66088.3	2430.61	44647.7	2208.45	35230	2726.35
	IT6_07375	hisJ	transporter substrate-binding domain-containing protein	1086	7240.33	201.39	9978.33	260.378	6460.33	228.623	5028	277.198
	IT6_07380		conserved membrane protein of unknown function	327	3613.33	333.872	4654	406.886	3285.33	386.075	2417.33	441.627
	IT6_07385	yfjR	NAD(P)-dependent oxidoreductase	882	2485.33	85.247	2994	95.7437	2095.33	91.3204	1392.67	95.5871
	IT6_07390	acrB	efflux RND transporter permease subunit	3192	25882.3	245.57	29478.3	260.784	28769.3	346.362	17279.7	322.294
	IT6_07395	acrA	efflux RND transporter periplasmic adaptor subunit	1422	12649.3	268.856	12552.3	250.625	12969.3	350.514	7279.67	303.943
	IT6_07400		conserved protein of unknown function	354	4180	358.105	3866	309.716	4463	484.476	2700.67	455.11
	IT6_07405		protein of unknown function	195	168.333	25.8176	233.333	33.5756	221.667	43.6936	123.333	38.0108
	IT6_07410		protein of unknown function	270	198.333	22.0468	280	28.2694	193	27.4743	104	22.4957
	IT6_07415	panE	2-dehydropantoate 2-reductase	957	5363	169.904	5520.33	162.089	4560	183.165	2946	182.263
	IT6_07420		conserved protein of unknown function	480	1509	95.1371	1848	108.624	1402	112.297	1029.67	128.661
	IT6_07425	clpC	ATP-dependent Clp protease ATP-binding subunit	2511	119166	1439.32	131630	1499.94	99983	1530.21	73467	1764.95
	IT6_07430	mcsB	protein arginine kinase	1098	32873	906.873	37334.3	971.759	25225.3	882.869	16930.3	926.529
	IT6_07435	hisD	histidinol dehydrogenase	1281	28271	670.423	28129.7	629.098	20965.3	628.856	15505.3	723.065
	IT6_07440	guaA	glutamine-hydrolyzing GMP synthase	1563	15583	302.317	16041.3	292.8	13337	327.899	9444	358.129
	IT6_07445	guaB	GuaB3 family IMP dehydrogenase-related protein	1176	31003.7	800.647	30098.7	731.18	24197.3	790.713	20314.7	1049.68
	IT6_07450		Zn-finger containing protein	225	2750.33	369.438	3098	393.609	2025.67	346.004	1317	341.628
	IT6_07455		conserved protein of unknown function	798	5776.33	219.013	7131	250.678	4965.33	239.125	3301.33	249.085
	IT6_07460	exbD	biopolymer transporter ExbD	453	2279.67	151.142	2930	181.36	2117	179.582	1477.67	196.815
	IT6_07465	exbB	MotA/TolQ/ExbB proton channel family protein	771	2567.33	100.592	2799	102.304	1872.67	93.3411	1335.67	102.906
	IT6_07470		conserved protein of unknown function	525	4420.67	253.994	5220.67	282.851	4196	307.135	2455.33	278.921
	IT6_07475	rsmI	16S rRNA (cytidine(1402)-2'-O)-methyltransferase	759	2592.33	103.178	2965.33	109.329	2427	122.941	1532.33	120.164
	IT6_07485	yafE	class I SAM-dependent methyltransferase	798	3781.67	143.269	3640.67	127.468	2680.67	129.106	1400.67	104.498
	IT6_07490		conserved protein of unknown function	1368	6567	144.929	6915	142.066	7613.67	213.848	4022.33	175.942
	IT6_07495	pyg	Glycogen phosphorylase	2520	17367.3	208.999	15458	172.761	19442.3	296.467	9974.33	236.422
	IT6_07500	chaA	calcium:proton antiporter	1149	7174.33	188.845	7833	192.529	5591	187.008	3752.67	198.714
	IT6_07505	metE	5-methyltetrahydropteroyltriglutamate--homocysteine S-methyltransferase	2346	38177	494.251	36464.3	444.694	31323.7	513.028	22486	578.052
	IT6_07510	rsmA	ribosomal RNA small subunit methyltransferase A	816	10878.7	401.481	10649	374.102	9456.67	445.32	5089.67	372.892
	IT6_07515	gppA	Ppx/GppA family phosphatase	1482	7532.33	154.024	10158.7	193.786	7639.33	198.126	6214.33	249.085
	IT6_07520	zwf	glucose-6-phosphate dehydrogenase	1518	8426.33	169.651	9041	168.202	12503.7	316.515	5969.33	233.061
	IT6_07525		conserved exported protein of unknown function	345	965.333	84.6176	1197.33	96.7556	907.667	101.114	500.333	84.9843
	IT6_07530	coxA	cytochrome C oxidase subunit I	1896	5208	82.9662	7253.33	105.805	4392	89.0024	2686.67	83.4818
	IT6_07535	ysh	MBL fold metallo-hydrolase	1374	18303	401.343	21989.7	456.038	18851.7	527.246	13822.3	606.974
	IT6_07540	adhT	alcohol dehydrogenase catalytic domain-containing protein	1014	6960.67	207.694	8943	246.606	6044.33	229.032	3935	232.311
	IT6_07545	rluA	RluA family pseudouridine synthase	807	2817.33	106.026	5702.67	198.71	3148.33	149.886	3630	267.835
	IT6_07550		hypothetical protein	357	1769	151.357	5086.67	406.111	2320.33	249.817	3363.33	562.518
	IT6_07555		hypothetical protein [Methylacidiphilum sp. IT6]	141	286.667	61.2456	317.333	61.7708	218.333	59.4886	139.667	57.327
	IT6_07560	ydcM	transposase	1281	89292.3	2104.49	68193	1533.35	56707.3	1700.9	29749	1382.85
	IT6_07565		IS200/IS605 family transposase	393	896.667	68.676	1294.33	93.6766	692.667	67.75	556	83.8199
	IT6_07570	dinG	DNA helicase	2022	11551.7	171.513	12929	180.884	8101.33	153.969	5074.33	149.362
	IT6_07575	dapL	LL-diaminopimelate aminotransferase	1242	19531.3	472.518	17995	417.358	12102	374.407	8979.33	435.664
	IT6_07580	tauE	sulfite exporter TauE/SafE family protein	369	2643	215.146	2726.67	208.457	2055.67	214.078	1282	204.098
	IT6_07585		conserved protein of unknown function	792	6215.67	235.5	7445	268.514	5784	280.672	3310.67	248.745
	IT6_07590	ymdB	2',3'-cyclic-nucleotide 2'-phosphodiesterase	789	28204.3	1072.19	32915.3	1192.55	25042.7	1219.73	14868	1132.33
	IT6_07595	rbpE	RNA-binding protein	303	228514	22860.3	163763	15639.9	98657.3	12510.9	65145	12956.3
	IT6_07600	fba	Fructose-bisphosphate aldolase	975	19269.7	600.748	12499	366.897	9848.33	388.235	7803.33	483.12
	IT6_07605	cbiX	sirohydrochlorin ferrochelatase	840	2257.67	81.2565	2331	76.4654	1621.33	74.2172	983.667	70.2443
	IT6_07610		metal-binding protein	594	1609.33	81.6972	2136	100.529	1540	99.6511	1006	100.178
	IT6_07615	argAB	amino-acid N-acetyltransferase	1287	7392.67	173.948	7515	165.833	6265	187.092	4325.67	200.743
	IT6_07620	pdxA	4-hydroxythreonine-4-phosphate dehydrogenase PdxA	885	7405	252.991	8774	282.951	6340.67	275.302	3673.33	248.096
	IT6_07625	surA	parvulin peptidyl-prolyl isomerase	999	2363.33	71.495	2883	80.378	2094	80.5681	1494.33	89.7534
	IT6_07630	mfd	transcription-repair coupling factor	3183	11211.7	106.829	13012.7	114.496	8896.33	107.428	6198.33	115.733
	IT6_07635		protein of unknown function	327	853.667	78.8506	1203.67	103.941	771.333	90.6543	574.667	105.908
	IT6_07640		conserved protein of unknown function	414	1321	96.7959	1650.67	111.37	1135.67	105.428	604	87.3204
	IT6_07645	iscU	SUF system NifU family Fe-S cluster assembly protein	432	825.333	57.4179	1153.67	74.9489	775.667	68.9895	557.667	77.2557
	IT6_07650	sufS	SufS family cysteine desulfurase	1233	5436.33	133.779	6322	145.443	4565.33	142.351	3262	156.767
	IT6_07655		conserved protein of unknown function	1341	2680.33	60.1989	3550.33	73.8745	2622	75.1586	1468.33	64.7018
	IT6_07660	ackA	acetate/propionate family kinase	1197	4130	104.188	4345.33	102.142	3375.33	108.37	2117.33	105.519
	IT6_07665		Zinc metalloprotease	1104	4710	128.949	4916.67	124.426	3551	123.589	2289	123.031
	IT6_07670	rtcB	RtcB family protein	1431	6598.33	139.971	7787	152.502	4754.33	127.712	3525	146.005
	IT6_07675		archease	444	3045	207.76	2891.67	184.188	1903.67	164.784	1385.33	187.656
	IT6_07680		conserved protein of unknown function	657	2858	131.393	3255.33	139.706	2180.67	127.568	1692	155.066
	IT6_07685		conserved protein of unknown function	744	2720	110.416	2958.33	111.797	2229.67	115.173	1442	116.34
	IT6_07690		glycosyltransferase family 2 protein	921	2737	89.8845	3281.33	99.254	2497.67	104.245	1680.67	108.681
	IT6_07695		radical SAM family heme chaperone HemW	1092	2281.33	63.1619	2984.33	75.8154	1915.67	67.4279	1248.33	67.7441
	IT6_07700		septum formation initiator family protein	363	5232.33	434.749	6193	487.056	4618	488.991	3113	517.535
	IT6_07705	eno	phosphopyruvate hydratase	1281	22449	529.654	28530	639.052	22846.3	685.503	16378.7	768.965
	IT6_07710	emrB	DHA2 family efflux MFS transporter permease subunit	1581	3271	62.4881	4299.67	75.0775	2725	66.2461	1933	72.1333
	IT6_07715	sixA	phosphohistidine phosphatase	543	3380.33	187.022	4270.33	223.945	3398.33	240.564	2216.67	246.123
	IT6_07720		DUF2703 domain-containing protein	399	1912.67	144.68	2321	163.611	1763	169.849	964	144.329
	IT6_07725		ATP-binding protein	1314	1429	32.7342	1953	40.3384	1175.67	34.3983	664	29.797
	IT6_07730		protein of unknown function	351	251.333	21.5519	355	27.1981	272.333	29.8467	147	24.3645
	IT6_07735		protein of unknown function	480	690.333	43.4527	1043.33	59.4385	467.333	37.4298	286	34.4657
	IT6_07740		protein of unknown function	243	210.667	26.0463	283.333	31.5335	144	22.7971	87	20.5025
	IT6_07745		DEAD/DEAH box helicase	2346	2372.67	30.4523	3469.33	40.113	1517.33	24.8584	817.667	20.226
	IT6_07755	yqxC	TlyA family RNA methyltransferase	747	4312.33	174.413	4911.67	185.154	3565	183.401	2117.67	168.046
	IT6_07760	uvrA	excinuclease ABC subunit UvrA	2832	11465.7	122.642	12410.3	122.448	9128	123.888	5803	121.511
	IT6_07765	nrfG	hypothetical protein A7Q10_05770	2541	12513	149.25	14918.3	164.629	10876	164.516	7234.67	169.021
	IT6_07770		ATP-binding protein	1956	5884	91.2256	6834.67	97.3409	5110	100.409	3169	96.2451
	IT6_07775	prpC	citrate synthase/methylcitrate synthase	1128	10564	283.496	11114	277.999	7204.67	245.456	5873	310.116
	IT6_07780	cda	polysaccharide deacetylase family protein	777	7522.33	293.28	7835.33	287.861	6690.33	330.955	4395.67	340.771
	IT6_07790		DUF3455 domain-containing protein	519	3421.67	199.052	3730.67	203.732	2680	198.412	1919.67	219.152
	IT6_07795	smtA	class I SAM-dependent methyltransferase	960	3774.67	118.977	4615.67	133.898	3251	130.145	1934	119.62
	IT6_07800	folK	2-amino-4-hydroxy-6-hydroxymethyldihydropteridine diphosphokinase	480	2239	140.96	3162.67	185.279	2172	173.948	1441.33	178.312
	IT6_07805	panB	3-methyl-2-oxobutanoate hydroxymethyltransferase	774	2814.67	109.779	3410	122.876	2377.67	118.058	1750	131.561
	IT6_07810		conserved protein of unknown function	1032	3764.67	110.194	4375	117.75	3372	125.598	2277.33	130.649
	IT6_07815	rfaG	glycosyltransferase family 4 protein	1170	3191.67	82.1892	4275.33	102.371	2979.67	97.9033	2130.67	109.07
	IT6_07820		glycosyltransferase family 2 protein	939	2799.33	89.8901	3387	100.626	2365.33	96.7968	1600.67	101.116
	IT6_07825	cda	polysaccharide deacetylase family protein	786	7512.33	291.091	7881.33	286.479	5930.33	289.924	3708.33	280.232
	IT6_07830	wcaA	glycosyltransferase family 2 protein	804	5247.67	197.937	5653.33	197.212	4024.33	192.357	2393	175.333
	IT6_07835		glycosyltransferase	957	12536	396.657	13222	394.263	10348	415.533	7569.67	478.607
	IT6_07840		glycosyltransferase	933	6671.67	215.878	8155	248.023	7767	319.964	3772.33	240.294
	IT6_07845		conserved protein of unknown function	507	21843.7	1303.45	22412.7	1256.99	23112.7	1751.68	13258	1562.67
	IT6_07850		conserved exported protein of unknown function	375	12115.7	980.622	12671.3	964.12	17809	1825.25	8345	1318.51
	IT6_07855		thioredoxin family protein	501	9715.33	586.797	10577	606.676	7676.67	588.846	4486.67	536.619
	IT6_07860	atoC	sigma-54-dependent Fis family transcriptional regulator	1455	9167.67	191.553	10104.3	197.315	6992.67	184.711	5324.67	216.47
	IT6_07865		Peroxide stress regulator; Ferric uptake regulation protein; Fe2+/Zn2+ uptake regulation proteins	372	1169.33	94.4308	1631.67	123.496	1275	131.657	889	142.405
	IT6_07870		helicase	555	4354.33	236.176	5095.33	260.306	3893	269.547	2522.33	273.416
	IT6_07875		conserved protein of unknown function	765	27794.3	1098.99	29795.7	1115.65	26289.3	1320.88	16136	1266.9
	IT6_07880	rpsB	30S ribosomal protein S2	732	63211.7	2607.47	74649.3	2924.31	51760	2717.62	32016.7	2649.87
	IT6_07885	tsf	translation elongation factor Ts	603	14935.3	748.772	14608.7	691.386	10870.3	692.72	7993	789.838
	IT6_07890	accC	acetyl-CoA carboxylase biotin carboxylase subunit	1365	34283.7	755.744	35783.3	748.811	30387	855.35	18419	808.211
	IT6_07895	thiE	thiamine phosphate synthase	666	2980.33	134.18	3304.33	140.911	2546	146.907	1646	148.771
	IT6_07900	qor	NADPH:quinone reductase	960	14206.3	444.469	14542	433.343	10631.3	425.516	7647.33	476.62
	IT6_07905		Opacity protein or related surface antigen	906	1.05845e+06	35404.6	911911	28838	863287	36614.7	573199	37890.1
	IT6_07910	ileS	isoleucine--tRNA ligase	2739	19570.3	215.293	20442.7	211.535	14721.3	206.552	9508.33	207.692
	IT6_07915	pheS	phenylalanine--tRNA ligase subunit alpha	1056	6557.67	187.336	7747.67	205.712	5302.67	192.958	3236	180.875
	IT6_07920	resB	cytochrome C biogenesis protein ResB	1911	14986.3	236.772	14696.7	218.288	10268.7	206.495	6331	198.177
	IT6_07925	fhs	formate--tetrahydrofolate ligase	1689	8495.33	152.663	8021.33	133.069	5907	134.427	3377.33	120.4
	IT6_07930	lepB	signal peptidase I	1140	5865.33	156.097	5987	148.676	4618.33	155.716	3276	169.172
	IT6_07935	lepA	elongation factor 4	1830	13769.7	227.755	14746.3	228.779	10602	222.677	7234.33	235.318
	IT6_07940	yhdN	aldo/keto reductase	987	4702.33	143.919	5075.33	144.896	3670	142.913	2671.33	160.515
	IT6_07945	lpxJ	Kdo2-lipid IVA 3' secondary acyltransferase	669	3736	169.057	4184.67	177.18	2712	155.768	1997	179.534
	IT6_07950	tlyC	HlyC/CorC family transporter	1356	8275.67	183.974	11039.7	230.147	7228.67	204.891	4682	205.425
	IT6_07955	folC	bifunctional folylpolyglutamate synthase/dihydrofolate synthase	1326	7861	178.836	8661	184.984	6056.67	175.543	4065.67	183.061
	IT6_07960		HAD hydrolase-like protein	708	1618	69.0185	2383.33	93.5484	1524	82.7359	1048.67	88.1983
	IT6_07965	sdhC	succinate dehydrogenase cytochrome b subunit	693	2830	123.235	7143.33	294.567	3813.67	211.509	3363.33	292.652
	IT6_07970	sdhA	fumarate reductase/succinate dehydrogenase flavoprotein subunit	1917	12812.3	203.148	54669.3	816.695	36544	732.832	22655.7	704.932
	IT6_07975	sdhB	succinate dehydrogenase/fumarate reductase iron-sulfur subunit	765	2249.67	89.2347	8134.33	304.652	6239.33	313.465	4234.67	332.599
	IT6_07980		bile acid:sodium symporter family protein	1119	4090	110.389	9237.67	233.752	7783.33	267.407	4830.33	257.924
	IT6_07985	pstB	phosphate ABC transporter ATP-binding protein	741	1440	58.7512	1853.67	69.7646	1369.33	71.018	900.333	71.0337
	IT6_07990	pstA	phosphate ABC transporter permease PstA	837	3106	112.135	3868.67	128.968	2765	126.952	1651.33	116.598
	IT6_07995	pstC	phosphate ABC transporter permease subunit PstC	969	2370.33	73.9934	3083.33	87.9341	2165.33	85.8758	1114	67.6591
	IT6_08000	pstS	phosphate ABC transporter substrate-binding protein PstS	1128	4678	125.666	6089.67	152.375	4221.67	143.836	2341.33	123.664
	IT6_08005		conserved protein of unknown function	324	4641.33	435.14	4353.67	381.188	3157.67	374.615	1783.67	331.73
	IT6_08010	ggps	farnesyl-diphosphate synthase	903	10888	368.491	8114.33	255.171	6447	274.292	4394	284.697
	IT6_08015	fkpA	FKBP-type peptidyl-prolyl cis-trans isomerase	483	4647.33	292.155	4309.67	250.345	2859.67	227.48	1749	214.938
	IT6_08020	shc	squalene--hopene cyclase	2073	55202.3	810.65	47181.7	650.068	38392.7	711.652	24115.3	697.706
	IT6_08025	pfs	nucleoside phosphorylase	696	6826.67	298.595	6812.67	277.274	4522.67	249.796	3250	277.903
	IT6_08030	erpA	iron-sulfur cluster assembly accessory protein	342	4367	387.073	5166	434.488	3823.33	429.648	2251	398.202
	IT6_08035	leuS	leucine--tRNA ligase	2469	34874	428.39	30974.7	358.473	25498.7	396.9	16783	405.06
	IT6_08040	tldD	TldD/PmbA family protein	1344	5223	117.379	5795	122.446	3707	106.013	2879	127.169
	IT6_08045	tldD	TldD/PmbA family protein	1584	9964.67	190.58	11059.3	198.907	9230.33	223.929	6411.33	243.046
	IT6_08050	argE	ArgE/DapE family deacylase	1242	100396	2451.86	89715	2069.64	76829.7	2377.06	52004.3	2501.18
	IT6_08060	bfrB	ferritin	549	29855.7	1636.46	32273.3	1691.66	20609.3	1442.68	12097	1345.02
	IT6_08065	parA	ParA family protein	765	3178	125.684	4028	148.018	2714.67	136.403	1780	139.379
	IT6_08070		ATP-binding cassette domain-containing protein	939	34870.7	1126.13	33947.3	1045.38	26493.7	1084.27	20293	1331.38
	IT6_08075	nosY	ABC transporter permease subunit	750	3859.67	155.334	4496.33	167.768	2622	134.324	1759	142.88
	IT6_08080	gldG	ABC transporter	1479	11704.3	239.701	12787.3	245.144	10379	269.733	6054.67	244.056
	IT6_08085		DUF4340 domain-containing protein	1806	17499	293.572	18364	289.917	14245	303.197	9605	316.98
	IT6_08090		DUF2062 domain-containing protein	585	2414.33	124.807	2593.67	125.206	2022	132.853	1259.33	128.039
	IT6_08095	acrR	TetR/AcrR family transcriptional regulator	615	2567.67	125.993	3344.67	152.422	2348	146.724	1860	177.126
	IT6_08100	emrA	HlyD family secretion protein	1044	3572	103.078	4489	120.353	3067.67	112.924	1937.67	108.702
	IT6_08105	arnT	glycosyltransferase family 39 protein	1812	13613.7	227.523	15907.7	247.906	11059.7	234.529	5878.33	194.038
	IT6_08110		conserved protein of unknown function	183	2749.67	456.876	2499.67	390.022	1977.67	415.289	1090.33	358.483
	IT6_08115	mutT	NUDIX family hydrolase	447	3568.67	242.27	3976.33	255.548	2594	222.986	1561.33	209.245
	IT6_08120		conserved protein of unknown function	594	3484	177.315	3368.67	160.865	2534	163.973	1647	165.199
	IT6_08125	coaD	pantetheine-phosphate adenylyltransferase	543	4675.67	260.861	5360.33	280.917	3754	265.706	2132.67	233.409
	IT6_08130	murA	UDP-N-acetylglucosamine 1-carboxyvinyltransferase	1266	24099	576.565	21414.7	486.672	17226.7	522.888	11917	567.67
	IT6_08135	hemK	peptide chain release factor N(5)-glutamine methyltransferase	840	6073.33	217.616	5967.67	203.318	4964.67	227.166	3002.33	212.747
	IT6_08140	prfA	peptide chain release factor 1	1134	49606.3	1323.26	47605.3	1203.86	39835.7	1350.04	26959.7	1444.4
	IT6_08145	rpmE	50S ribosomal protein L31	243	2181	270.588	3292	388.973	2241.33	354.534	1267	313.917
	IT6_08150	fabF	beta-ketoacyl-ACP synthase II	1245	54875	1344.37	46656	1071.76	41604.7	1283.95	27735.3	1324.3
	IT6_08155	acpP	acyl carrier protein	258	23085.3	2720.51	22334.7	2489.13	19450.7	2897.03	12003.7	2800.03
	IT6_08160	fabG	3-oxoacyl-	741	36484.7	1493.28	36754.3	1425.51	28467.7	1476.49	15668	1285.6
	IT6_08165	fabD	Malonyl CoA-acyl carrier protein transacylase	927	17372.3	567.61	16803.7	519.855	12715.3	527.16	7386.33	479.555
	IT6_08170	nth	endonuclease III	699	7656.33	331.183	8892	364.603	7370.67	405.251	4419.33	375.852
	IT6_08175	rimO	30S ribosomal protein S12 methylthiotransferase RimO	1338	13081.3	295.686	14243.7	302.914	10849	311.612	6152.67	276.778
	IT6_08180		Predicted transcriptional regulator contains Xre-like HTH domain	1086	12766	356.161	14535	381.492	10237.7	362.214	6100.33	334.654
	IT6_08185	ftsK	DNA translocase FtsK	2451	19003.7	234.618	21952.3	253.833	15629.7	245.058	9927.33	241.674
	IT6_08190	sodA	superoxide dismutase	636	7091.67	336.116	7266.67	324.091	5839	352.885	5145	477.485
	IT6_08195		conserved protein of unknown function	297	1017.33	103.532	1459.33	139.588	903.333	116.963	930.667	188.807
	IT6_08200		DUF192 domain-containing protein	474	3141.33	200.935	3410.33	203.754	2160.33	175.158	1474	183.573
	IT6_08205	his	histidinol-phosphatase HisJ family protein	789	6438	247.614	6692	238.494	4741.67	230.874	3334.67	254.13
	IT6_08210	hnpC	Phytoene synthase	909	2566.67	85.0079	3022.33	93.8372	2194	92.7557	1302.33	84.7608
	IT6_08215	coaE	Dephospho-CoA kinase	624	16563	799.005	24758.7	1133.95	19283	1187.63	9650	920.587
	IT6_08220	rho	transcription termination factor Rho	1455	37746	779.322	50808.7	1004.62	36456.7	962.732	26635.3	1092.05
	IT6_08225	galE	UDP-glucose 4-epimerase GalE	966	3065.67	95.2094	4216	122.982	2726.33	108.475	2024	125.841
	IT6_08230	oppC	ABC transporter permease	915	3218	105.899	4399	136.597	2825	118.656	2097.33	135.952
	IT6_08235	oppB	peptide ABC transporter permease	693	1991.33	86.3494	2885.33	116.613	1529.67	84.8283	1175.33	101.301
	IT6_08240	rbfA	30S ribosome-binding factor RbfA	351	1520	129.4	1554	126.336	1133	124.046	911.333	156.811
	IT6_08245	infB	translation initiation factor IF-2	2088	74387.7	1076.26	70967	971.89	55045	1012.94	39287.3	1132.12
	IT6_08250	nusA	transcription termination factor NusA	1323	34835	792.597	42021.3	904.109	28080.7	815.637	17439.3	788.591
	IT6_08255		putative UDP-2,3-diacylglucosamine pyrophosphatase LpxI	843	10549.7	379.456	10388.3	348.786	8721.33	397.585	4274.33	300.198
	IT6_08260	mviM	Gfo/Idh/MocA family oxidoreductase	927	5386.33	175.949	5901	180.513	5068	210.104	3140.67	200.964
	IT6_08265	lpxB	lipid-A-disaccharide synthase	1185	4521.33	115.188	5677	134.958	4692.33	152.198	2699.67	136.677
	IT6_08270		conserved protein of unknown function	1029	16871.7	495.779	20982	586.23	16132	602.655	9547.67	556.142
	IT6_08275	rpoE	sigma-70 family RNA polymerase sigma factor	615	16261.3	801.961	16951	785.684	11696.3	730.959	6081.67	589.56
	IT6_08280		conserved protein of unknown function	528	8242.67	470.877	8543	457.052	5748	418.288	3707.67	421.317
	IT6_08285	degQ	Serine protease Do (Heat-shock protein)	1119	18201	492.145	18179.7	461.335	12456.3	427.738	8423	446.197
	IT6_08290	motB	Flagellar motor rotation protein MotB	930	21166.3	685.535	20388.3	627.227	16296.7	673.396	9288.67	595.459
	IT6_08295	rpsU	30S ribosomal protein S21	186	8004	1297.17	9464.33	1471.96	7432.33	1535.65	5260.67	1728.89
	IT6_08300	adhA	zinc-dependent alcohol dehydrogenase family protein	1008	3314	99.2389	4624	128.199	2951.33	112.542	2330	136.257
	IT6_08305		conserved protein of unknown function	453	9685	647.393	9201	584.35	8218	697.093	5635.33	751.979
	IT6_08310	deoC	deoxyribose-phosphate aldolase	645	1026.33	48.1228	1502	64.2668	897.667	53.4923	638.667	58.9029
	IT6_08315		conserved protein of unknown function	1041	4129.33	119.771	5302	144.376	3675.33	135.717	2746.33	157.33
	IT6_08320	rsmE	Ribosomal RNA small subunit methyltransferase E	729	3548.33	147.608	4022	154.474	2770	146.022	1778.67	146.499
	IT6_08325	gmhD	ADP-L-glycero-D-manno-heptose-6-epimerase	930	5713.67	186.154	5644	171.067	4196.67	173.463	2860.67	185.582
	IT6_08330	clpX	ATP-dependent protease Clp, ATPase subunit	1539	12926.7	254.426	12975	238.961	9511	237.514	5462.67	211.664
	IT6_08335		conserved protein of unknown function	1185	3536.33	90.2212	4293.67	101.518	3024.67	98.0871	1880.33	93.4283
	IT6_08340		alpha/beta hydrolase	1029	6073.33	178.652	7018.33	193.146	4944.33	184.652	2972.67	171.784
	IT6_08345	dhaS	aldehyde dehydrogenase family protein	1524	18451.7	367.898	15696.7	291.792	11722	295.53	4707	184.109
	IT6_08350	rpe	ribulose-phosphate 3-epimerase	678	4726	210.704	5461	227.65	4166.33	236.159	2749.33	241
	IT6_08355	gloA	Lactoylglutathione lyase	402	1428	107.087	1971.33	139.704	1411.67	134.976	880.333	131.735
	IT6_08360	frvX	M20/M25/M40 family metallo-hydrolase	1065	6703.67	190.159	7086.67	188.807	5102	184.083	3633.33	203.072
	IT6_08365	dedA	Protein DedA	666	2372.67	107.673	2988	124.822	1868.33	107.774	1155.67	104.219
	IT6_08370	ibpA	Hsp20/alpha crystallin family protein	489	62222.3	3833.76	67830.7	3974.25	55828.7	4387.23	47128	5787.02
	IT6_08375		Opacity protein or related surface antigen	978	21509.7	662.89	21105	613.652	15446	606.877	9724.33	601.322
	IT6_08380		conserved protein of unknown function	312	4469	432.15	4442	409.334	3112	383.288	2218.33	434.976
	IT6_08385	azoR	FMN-dependent NADH-azoreductase	624	7945	383.674	9158	417.937	7120.67	438.533	4591.33	439.091
	IT6_08390		lipase maturation factor family protein	1557	32454.7	626.022	35247	647.192	24557	606.102	17007.3	656.992
	IT6_08395	bcp	peroxiredoxin	480	1453.33	91.5853	1659.67	97.0413	933	74.7242	547.333	67.1523
	IT6_08400	glcD	FAD-binding protein	1362	30517.3	680.516	30275.7	638.239	20721	584.56	14628.3	638.347
	IT6_08405		conserved protein of unknown function	531	26356.3	1494.22	31254	1687.23	21064.3	1524.63	16186	1841.95
	IT6_08410		transposase [Methylacidiphilum sp. IT6]	225	19187	2566.06	24744.7	3170.56	14557.3	2486.96	14732.3	3957.28
	IT6_08415	folB	FolB domain-containing protein	912	4070	135.003	4343	133.46	2845.33	119.892	1885	124.28
	IT6_08420	fcbC	acyl-CoA thioesterase	441	1817	124.213	2330.67	147.793	1621.33	141.26	888	116.613
	IT6_08425	qor	NAD(P)H-quinone oxidoreductase	990	3907.33	119.372	4654	131.342	3277.33	127.209	1931	114.479
	IT6_08435	nnr	NAD(P)H-hydrate dehydratase	1557	10739.7	209.449	11180.7	202.798	7359.33	181.637	5036.67	194.499
	IT6_08440	cysJ	sulfite reductase subunit alpha	1173	11693	302.682	14700	357.889	8972.33	293.959	5882.33	303.154
	IT6_08445	manA	Mannose-6-phosphate isomerase	942	3093.67	99.607	4151	124.519	2757.33	112.501	1690.67	106.522
	IT6_08450		DUF72 domain-containing protein	750	1510.67	60.7221	1973.33	73.9544	1536.33	78.7497	866.667	69.0345
	IT6_08455		phosphoribosyltransferase	693	7189	314.715	7152.33	291.553	5739.67	318.253	3544.33	306.158
	IT6_08460	uvrB	excinuclease ABC subunit UvrB	2076	36263	530.375	30944.3	424.167	26304.7	486.917	15681.7	449.801
	IT6_08465	pyrH	UMP kinase	762	38653	1543.58	30211.7	1136.23	32000.7	1613.68	20462.7	1612.9
	IT6_08470	frr	ribosome recycling factor	561	17566.7	949.945	16381.3	834.857	12669	867.637	10312.3	1116.45
	IT6_08475	thiJ	DJ-1/PfpI family protein	582	5804	301.104	6436.67	313.979	4460.67	294.61	3356	344.109
	IT6_08480	dauA	FAD-binding oxidoreductase	1134	6961.33	185.426	7158	178.25	4953	167.846	3374.33	177.042
	IT6_08485		peptidase	2586	13802.7	161.463	13897.3	151.322	9635.33	143.191	5481.33	126.53
	IT6_08490	manC	mannose-1-phosphate guanylyltransferase	1053	6349.33	182.58	7026.33	187.888	5189	189.363	3346.33	188.443
	IT6_08495		SDR family oxidoreductase	756	5211	207.893	6417.33	240.535	5306	269.753	4083	323.516
	IT6_08500		conserved protein of unknown function	444	2416.67	164.607	2340.67	150.527	2627.67	227.497	1454.67	199.275
	IT6_08505		conserved protein of unknown function	342	1986.33	176.078	2548.67	207.912	1675.67	188.181	987.333	171.977
	IT6_08510		conserved protein of unknown function	336	1028	92.3555	1289.67	108.098	1122	128.379	590.333	102.736
	IT6_08515	wecD	GNAT family N-acetyltransferase	498	1628	98.404	1879.33	104.388	1293.33	99.8106	707.667	84.0728
	IT6_08520	mtrA	amino acid permease	1359	3590	79.7363	4585.67	92.3523	2732.33	77.2512	1566	68.1765
	IT6_08525		class I SAM-dependent methyltransferase	939	2721	87.1146	3558	105.497	2494	102.068	1174	74.4982
	IT6_08530	hypB	hydrogenase nickel incorporation protein HypB	783	11476.3	446.534	8111.33	292.657	5615.33	275.54	2795.33	212.524
	IT6_08535	ureH	nickel transporter	696	2800	121.85	3333.33	132.579	1757.67	97.0274	972.667	83.676
	IT6_08540	hypF	carbamoyltransferase HypF	2352	8719	112.145	10552	125.239	7223.67	118.035	4389.33	111.212
	IT6_08545	hypC	HypC/HybG/HupF family hydrogenase formation chaperone	321	6478.67	611.445	6401.67	570.678	5164.67	618.089	2643.33	489.609
	IT6_08550	hypD	hydrogenase formation protein HypD	1119	15619.3	423.48	14285.3	363.955	9309.33	319.739	6038.33	320.329
	IT6_08555	hypE	hydrogenase expression/formation protein HypE	1026	6163.33	181.719	6726.67	184.834	4523.33	169.41	3004	175.077
	IT6_08560	gmhA	Phosphoheptose isomerase	1401	3964.67	85.6671	4715.33	94.6078	3071	84.2513	2101	90.4052
	IT6_08565		IS607 family transposase	629	846	40.3431	1273.33	57.4943	606	37.0106	518	48.8902
	IT6_08570		conserved protein of unknown function	384	5539.67	432.404	4325	322.181	4581.33	458.469	1706.67	267.608
	IT6_08575	rpoE	RNA polymerase sigma factor	528	5848.67	331.294	4440.33	237.595	4381	318.895	680.333	80.1251
	IT6_08580	traL	Transfer origin protein, TraL, ATPase	738	8468.33	346.129	9956	384.304	8219.67	428.075	5733.33	467.171
	IT6_08585		Macrocin-O-methyltransferase	672	957.667	42.688	1496.33	61.5613	842.667	48.1896	512.667	45.7133
	IT6_08590		conserved exported protein of unknown function	423	2019.67	144.358	2217.67	146.512	1343.33	122.066	1056.33	148.895
	IT6_08595	hcaE	aromatic ring-hydroxylating dioxygenase subunit alpha	1059	2631.33	75.1655	2856.67	75.0841	2049.33	74.3741	1216.33	67.9295
	IT6_08600		conserved exported protein of unknown function	558	6624.67	358.92	7625.33	386.273	6574.67	452.783	4100.67	445.217
	IT6_08605		class I SAM-dependent methyltransferase	945	3970.67	126.873	5904	177.146	5181	210.798	3308.67	210.536
	IT6_08610		efflux RND transporter periplasmic adaptor subunit	1233	2693.67	65.7358	4146.33	93.7221	2788.33	86.9202	1826.33	87.5119
	IT6_08615	acrB	efflux RND transporter permease subunit	3231	10185.7	95.2981	14230.7	123.34	8704.67	103.545	5655	103.99
	IT6_08620	slp	starvation-inducible protein	543	1775.67	98.6695	2519.33	131.212	1719.33	121.664	951.333	104.227
	IT6_08625	mscS	mechanosensitive ion channel	1350	7427	166.723	9375	194.007	6372	181.38	4120	183.133
	IT6_08630	ubiG	2-polyprenyl-3-methyl-5-hydroxy-6-metoxy-1,4-benzoquinol methylase	747	1972.33	79.7622	2578	95.6898	1493.67	76.8186	945.333	75.5789
	IT6_08635	ubiG	class I SAM-dependent methyltransferase	738	1929.67	79.228	2410.33	90.1344	1649.33	85.8881	1092	86.9324
	IT6_08640	rfaG	glycosyltransferase family 4 protein	1173	4462.67	115.337	5107.33	121.172	3642	119.334	2533.67	128.719
	IT6_08645	cof	HAD family phosphatase	801	3353.33	126.144	4969.33	175.3	3536.33	169.666	2462.67	185.265
	IT6_08650	exbB	MotA/TolQ/ExbB proton channel family protein	642	62401.7	2939.78	56184.7	2513.88	43832	2623.53	22859.3	2164.24
	IT6_08655	exbD	biopolymer transporter ExbD	450	36374	2443.44	29034.3	1848.4	24767.7	2114.91	15262.7	2037.93
	IT6_08660	tonB	energy transducer TonB	588	16203	834.384	19128.3	936.54	11081	724.14	6816	691.481
	IT6_08665	trpE	anthranilate synthase component I	1485	8476.67	172.528	8369.33	158.304	5891	152.417	3767	151.511
	IT6_08670	pabA	aminodeoxychorismate/anthranilate synthase component II	579	2704	140.949	3231.33	157.789	2688	178.42	1616.33	164.908
	IT6_08675	gdhA	Glu/Leu/Phe/Val dehydrogenase	1224	16711	413.345	17269	400.219	13552.3	425.458	8907.33	432.721
	IT6_08680		carboxymethylenebutenolidase	729	4374	181.082	4431	171.225	3116.67	164.31	1897.67	155.96
	IT6_08685	lipM	lipoyl(octanoyl) transferase	675	9083.67	405.98	11493.7	486.777	7896.67	449.574	5205.33	466.068
	IT6_08690	ald	alanine dehydrogenase	1107	8454	230.889	8906	228.488	6612.33	229.541	4580.33	249.825
	IT6_08695	chrR	chromate reductase, NAD(P)H dehydrogenase (quinone)	540	2151.33	119.844	2653.67	138.001	1622	115.41	1002.67	111.967
	IT6_08700	ybeZ	PhoH family protein	972	5465.67	169.773	6379.67	185.778	4138.67	163.669	3030.67	185.909
	IT6_08705	pgpH	cyclic-di-AMP phosphodiesterase	1620	7940.67	148.166	8616.33	149.732	6791.33	161.125	4677.33	171.897
	IT6_08710	ybeY	rRNA maturation RNase YbeY	342	5458.67	482.337	5709.33	481.681	4585.33	515.209	2985.67	526.634
	IT6_08715	recO	DNA repair protein RecO	558	1443	77.801	1820.33	92.1115	1443.33	99.4555	872.667	92.8834
	IT6_08720	caiC	AMP-binding protein	2172	13380.7	186.292	14656	190.891	11241.3	198.896	5944.33	163.198
	IT6_08725	bglX	glycoside hydrolase family 3 protein	1122	7791.33	210.868	8278	209.657	5587	191.33	3422	182.199
	IT6_08730	acyP	acylphosphatase	276	2600.33	285.043	2785	287.425	2108.67	293.572	1270.33	275.971
	IT6_08735	ilvH	acetolactate synthase small subunit	474	15042.3	965.211	15640.7	950.985	12047	976.578	9073.67	1141.55
	IT6_08740	ilvC	ketol-acid reductoisomerase	1035	34208.3	1003.76	32518.7	897.892	27696	1028.27	19215	1105.87
	IT6_08745	leuA	2-isopropylmalate synthase	1524	40532.7	803.97	42149.7	791.315	32358.3	815.918	23301.7	914.104
	IT6_08750		conserved protein of unknown function	231	13295.3	1726.28	12086.3	1504.75	10484.7	1743.82	3955	1022.71
	IT6_08755	ppc	phosphoenolpyruvate carboxylase	2814	20134.3	217.384	21060.3	212.409	14226.7	194.294	10412.3	223.425
	IT6_08760	xerC	tyrosine-type recombinase/integrase	942	12549.7	403.55	11856.3	358.463	8702.67	355.024	5300.33	332.418
	IT6_08765	kdtA	3-deoxy-D-manno-octulosonic acid transferase	1380	16845.3	370.398	16582	340.288	11632.3	323.896	6428.33	275.784
	IT6_08770	ccmA	ABC transporter ATP-binding protein	1017	8905	266.061	8733.67	244.272	6627	250.415	4585.33	269.096
	IT6_08775		ABC transporter permease subunit	795	3236.33	122.999	3696.67	129.768	2487	120.25	1464.33	108.026
	IT6_08780		Cu2+-binding oxygen sensor (SCO1/SenC/PrrC family)	678	5026.33	224.366	5693.33	238.332	4072	230.791	2866.33	253.135
	IT6_08785		DUF420 domain-containing protein	426	2655	188.848	3149.67	209.86	2423	218.571	1594	220.797
	IT6_08790		conserved protein of unknown function	786	9114.33	350.051	12704.7	461.548	9607.33	469.751	6961.33	529.371
	IT6_08795	gabD	NAD-dependent succinate-semialdehyde dehydrogenase	1443	8562.67	179.222	11982.3	235.844	8044.33	214.246	5733	237.164
	IT6_08800	htpX	protease HtpX	903	12404	415.573	13022	415.066	8820.67	375.365	6773	446.074
	IT6_08805	purD	phosphoribosylamine--glycine ligase	1293	7252.67	169.288	8621	189.72	5697.33	169.351	4064.33	188.954
	IT6_08810		Zn-dependent hydrolase of the beta-lactamase fold	654	1576.33	72.5201	2248.33	96.5727	1447.33	85.0624	911	84.3158
	IT6_08820		Zn-dependent hydrolase of the beta-lactamase fold	867	9890.33	343.877	10567.7	348.659	8065.67	357.522	5239.67	363.94
	IT6_08825	infA	translation initiation factor IF-1	210	4307.67	617.97	5021.33	685.33	4130	755.677	2819	809.399
	IT6_08830	prc	carboxyl-terminal processing protease	2178	29502	409.813	30134	393.804	21180.3	373.731	14431.3	395.168
	IT6_08835	serS	serine--tRNA ligase	1266	8824.33	211.053	8443.67	189.291	6775	205.634	4978.33	238.285
	IT6_08840		Cytoplasmic axial filament protein CafA and Ribonuclease G	1572	15130.3	290.214	13825	249.69	9558	233.652	6536	249.088
	IT6_08845	rodA	rod shape-determining protein RodA	1182	10215.3	261.027	11386	273.534	7789.33	253.238	5005.67	250.793
	IT6_08850	mrdA	penicillin-binding protein 2	2028	17303.7	258.383	17394.7	244.218	11452.3	217.052	7490.33	219.444
	IT6_08855		conserved membrane protein of unknown function	549	2545	139.894	3005.33	152.443	2076.33	145.396	1194.33	128.938
	IT6_08860	mreC	rod shape-determining protein MreC	912	7770.33	257.689	8160	255.192	5377	226.664	4073	270.295
	IT6_08865	mreB	Rod shape-determining protein mreB	1032	32485.3	954.897	30100	833.38	21692.3	807.687	14679	847.456
	IT6_08870	aroD	type I 3-dehydroquinate dehydratase	708	3362.33	143.304	3607.33	143.256	2827.33	153.454	1644	137.46
	IT6_08875		conserved protein of unknown function	1551	13685	266.922	16157.3	293.759	10058.7	249.192	6341	247.486
	IT6_08880	pheA	chorismate mutase	822	7236.33	265.282	8618	297.945	6780.33	317.048	4095.67	297.928
	IT6_08885	trpS	tryptophan--tRNA ligase	972	14137.3	438.574	17747.3	521.055	12515.7	494.747	6887.33	424.316
	IT6_08890		pilus assembly protein CpaF	465	3519.33	228.929	4642.33	283.232	3448.33	285.043	2178.67	290.276
	IT6_08895	degP	DegQ family serine endoprotease	1461	26225	541.703	25905.7	506.193	18829.3	495.31	11708.7	474.522
	IT6_08900	coaX	type III pantothenate kinase	756	5056.33	201.713	5218.33	195.892	4094.67	208.168	2963.67	232.604
	IT6_08905	glpK	glycerol kinase GlpK	1500	5223	104.951	6475	120.424	4484.67	114.944	2538.67	99.9581
	IT6_08910		protein of unknown function	222	422.333	56.9164	759.667	92.738	334	57.8068	172.667	45.4058
	IT6_08915		LysM peptidoglycan-binding domain-containing protein	615	3060.67	150.787	3594.33	163.403	2472	154.492	1470.67	144.21
	IT6_08920	ligA	NAD-dependent DNA ligase LigA	2061	5736.67	84.5234	6309	85.2209	4398.33	82.0292	3006.67	86.2172
	IT6_08925	murQ	N-acetylmuramic acid 6-phosphate etherase	1773	20261	347.708	20620.7	329.361	15419	334.189	9567.33	323.564
	IT6_08930	gatB	Asp-tRNA(Asn)/Glu-tRNA(Gln) amidotransferase subunit GatB	1458	16722	349.992	18309.7	357.53	13494	355.663	9485	388.403
	IT6_08935	gatA	Asp-tRNA(Asn)/Glu-tRNA(Gln) amidotransferase subunit GatA	1461	14863.7	309.863	16834	328.863	12013	315.973	6922.67	283.014
	IT6_08940	gatC	Asp-tRNA(Asn)/Glu-tRNA(Gln) amidotransferase subunit GatC	288	7290.33	770.725	7771.33	776.888	6212.33	829.072	4023.67	856.327
	IT6_08945	proS	proline--tRNA ligase	1539	12526.7	249.189	12176	223.553	9435.33	235.566	7086	275.692
	IT6_08950	pspE	Rhodanese-related sulfurtransferase	219	821.333	113.188	1481	190.784	685.333	120.248	728	200.081
	IT6_08955	acrB	efflux RND transporter permease subunit	3252	9250.33	86.0468	11810	101.164	7998.67	94.5377	4865.33	88.0706
	IT6_08960	tolC	TolC family protein	1425	2977.33	63.13	3940	76.5198	2711.33	73.1393	1665	68.9873
	IT6_08965	fbp-SEBP	fructose-1,6-bisphosphatase I / sedoheptulose-1,7-bisphosphatase	1071	38002.3	1079.65	34191.3	910.297	27920	1001.71	13976	780.476
	IT6_08970	prkB	phosphoribulokinase	876	16734.7	580.219	14039.3	459.899	10746	471.456	6784	467.282
	IT6_08975		IS200/IS605 family transposase	393	1044	80.2456	1159	84.0191	723.667	70.7524	446	68.0847
	IT6_08980	ydcM	transposase	1281	110015	2595.83	87033.3	1963.1	70275.3	2108.06	36405.3	1724.72
	IT6_08985		NAD(P)/FAD-dependent oxidoreductase	246	704.667	86.5274	780	87.7556	610	95.3128	379	90.4509
	IT6_08990		class I SAM-dependent methyltransferase	732	1456	60.0266	1775.33	66.098	1354.33	71.0974	672	54.4709
	IT6_08995		conserved membrane protein of unknown function	1221	7208.33	179.077	8414	191.145	5505.33	173.26	3698	181.763
	IT6_09000	nirK	nirK; nitrite reductase (NO-forming) [EC:1.7.2.1]	489	414	25.444	665.667	36.9891	440.333	34.5961	253.667	30.8626
	IT6_09005	nirK	nirK; nitrite reductase (NO-forming) [EC:1.7.2.1]	531	1799.33	103.437	1685	89.7205	1664	120.406	954.667	107.695
	IT6_09010		conserved membrane protein of unknown function	1209	5336.33	132.74	7781	180.915	4841.67	153.932	3167	157.042
	IT6_09015		conserved protein of unknown function	378	2834.33	227.128	3250	245.88	2576.67	262.043	1760.67	278.898
	IT6_09020		protein of unknown function	459	2213.33	146.265	2690.67	166.138	2021.67	169.255	1231.33	162.105
	IT6_09025		TIGR04255 family protein	735	2122	87.51	2980.33	114.429	1942	101.554	1100.67	89.9806
	IT6_09035	queA	tRNA preQ1(34) S-adenosylmethionine ribosyltransferase-isomerase QueA	1014	1541	45.9268	1973.33	53.7056	1447.67	54.8723	830.667	48.1703
	IT6_09040	phnF	GntR family transcriptional regulator	834	6076	220.25	7704	261.422	15104.7	696.172	9733	700.028
	IT6_09045	cysI	NADPH-dependent assimilatory sulfite reductase hemoprotein subunit	1728	11250.7	197.818	10767.3	175.792	32530	723.557	20692	729.758
	IT6_09050		universal stress protein	447	7869.67	534.22	8702	557.213	6173.67	530.937	4472	602.928
	IT6_09055		thioredoxin family protein	582	4762.67	246.756	5235	258.638	4230.33	279.349	2921.33	300.079
	IT6_09060		conserved exported protein of unknown function	318	5854	554.602	4962	443.985	3897.67	470.933	1686.33	323.239
	IT6_09065	recR	recombination protein RecR	600	12425.7	625.06	10741	512.141	8880	568.591	5615.33	563.939
	IT6_09070		YbaB/EbfC family nucleoid-associated protein	309	4314.33	420.996	4715.67	431.212	3506	435.953	1805.67	350.899
	IT6_09075	dnaX	DNA polymerase III subunit gamma/tau	1791	20657.3	348.376	26335.7	418.921	18236.7	391.273	11763.7	396.027
	IT6_09085		conserved protein of unknown function	420	34786	2507.31	43067	2961.72	30574	2796.51	16316	2358.1
	IT6_09090	glyA	aminotransferase class I/II-fold pyridoxal phosphate-dependent enzyme	2211	20421.7	279.33	25042.7	323.399	16043	278.855	10243.7	277.8
	IT6_09095	accD	acetyl-CoA carboxylase carboxyltransferase subunit beta	837	8487.33	306.751	9964.33	340.995	6808.67	312.595	5101	370.126
	IT6_09100	comFC	ComF family protein	699	5856	255.426	7043	286.249	5350.67	294.132	3475.33	299.552
	IT6_09105		CPBP family intramembrane metalloprotease	855	4431	157.068	6346.67	207.063	3805.33	171.024	2139	148.553
	IT6_09110	accA	acetyl-CoA carboxylase carboxyltransferase subunit alpha	969	5777.67	179.894	6392.67	186.113	4251	168.624	3472	214.29
	IT6_09115	ribH	6,7-dimethyl-8-ribityllumazine synthase	444	1970	133.849	2645.33	169.318	1538	133.157	703	95.7577
	IT6_09120	nusB	transcription antitermination factor NusB	435	8907.33	620.75	8228.67	542.24	7539.33	665.998	5097.33	708.318
	IT6_09125	ftsY	signal recognition particle-docking protein FtsY	846	8352	298.65	8315.33	279.969	6212	282.174	3385.33	237.9
	IT6_09130	ribD	riboflavin biosynthesis protein RibD	1050	8790.67	254.439	7166.67	193.458	6585	240.988	4922.33	281.626
	IT6_09135	hprT	hypoxanthine phosphoribosyltransferase	591	7087.33	363.064	7337	352.809	5822.67	378.534	3624.33	365.38
	IT6_09140		phosphate-starvation-inducible PsiE family protein	471	3082	197.169	3692.67	220.238	2401	195.814	1895	245.227
	IT6_09145	int	apolipoprotein N-acyltransferase	1605	8409	158.394	11283.7	197.338	7214.33	172.74	4755.33	178.668
	IT6_09150	ppiD	peptidylprolyl isomerase	1524	6289.33	124.979	7630.67	141.663	5222.67	131.714	3294.33	129.016
	IT6_09155	lptG	lipopolysaccharide export system permease protein	1113	5939	161.543	7485.33	189.268	4918.67	169.878	3349	179.241
	IT6_09160	gmhA	D-sedoheptulose 7-phosphate isomerase	603	2894.33	144.986	3747.67	176.196	2248.33	143.331	1597	158.255
	IT6_09165	accB	acetyl-CoA carboxylase biotin carboxyl carrier protein	456	32455.3	2147.67	36000.7	2264.96	24597	2072.62	13753.7	1841.04
	IT6_09170	holB	DNA replication protein	876	5247.67	181.494	6220.67	199.013	3869.33	169.773	2758	186.811
	IT6_09175	tmk	dTMP kinase	642	4485.33	211.501	5471.67	241.158	3220	192.762	2101.67	195.023
	IT6_09180	cysS	cysteine--tRNA ligase	1410	9222.67	197.966	11203.3	226.063	7234.33	197.15	4951.33	211.404
	IT6_09185	lpdA	NAD(P)-binding protein	1428	5862.67	123.882	7213.33	142.216	4655	125.273	3307.67	136.828
	IT6_09190	gph	phosphoglycolate phosphatase	738	4506	184.523	4946	190.242	3694	192.372	2685.67	216.019
	IT6_09195	fabI	enoyl-ACP reductase	780	6538.33	253.998	7626	279.479	5587	275.305	3629	282.569
	IT6_09200	ugtP	UDP-N-acetylglucosamine--LPS N-acetylglucosamine transferase	1938	23370.7	365.495	24863.7	366.925	19864.7	393.886	13119	402.603
	IT6_09205	birA	BirA family transcriptional regulator, biotin operon repressor / biotin---[acetyl-CoA-carboxylase] ligase	1005	24894	749.803	23327	662.138	18881.3	721.949	12624.3	755.245
	IT6_09210	gloB	hydroxyacylglutathione hydrolase/Zn-dependent hydrolase	816	36854.3	1359.48	29244.7	1022.79	24884	1171.7	12609.7	921.683
	IT6_09215		Phytanoyl-CoA dioxygenase	441	47672.7	3280.8	27822.3	1816.39	30630.7	2669.11	19431.7	2625.06
	IT6_09220	znuA	zinc transport system substrate-binding protein	945	3188.33	101.907	3445.67	102.234	2399	97.5349	1443.67	91.195
	IT6_09225	znuC	metal ABC transporter ATP-binding protein	765	2430.33	96.277	2515	91.1355	1867	93.7826	1255.33	96.1392
	IT6_09230	znuB	metal ABC transporter permease	864	2667.33	93.0354	3723	120.034	2192.33	97.4957	1226	83.4601
	IT6_09235	gph	phosphoglycolate phosphatase	645	5272	247.46	6584.33	291.803	5141	306.301	3039.67	282.534
	IT6_09240		3-isopropylmalate dehydrogenase	1113	8845.67	241.08	10652.7	272.827	7126	246.039	4368.67	234.876
	IT6_09245	yitJ	bifunctional homocysteine S-methyltransferase/methylenetetrahydrofolate reductase	1854	9945.67	161.834	11158.7	169.954	7504.67	155.547	5601.67	181.28
	IT6_09250	htpX	M48 family metallopeptidase	1290	6080.67	142.506	7365.33	158.897	5389.67	160.557	3417.67	157.088
	IT6_09255		conserved exported protein of unknown function	618	10062.3	492.777	8732.33	405.454	7677.67	477.35	6186.33	607.885
	IT6_09260	dsbG	protein-disulfide isomerase	1053	4596.33	131.365	5396.67	145.459	3781.67	138.016	1988.67	111.557
	IT6_09265		Mut7-C ubiquitin/RNAse domain-containing protein	786	2569.67	98.9745	3160.33	112.533	2448.67	119.763	1514	114.503
	IT6_09270	hyaF	hydrogenase-1 operon protein	804	6865.67	256.731	4847.67	169.327	5001	238.972	2506.33	183.577
	IT6_09275	hyaD	hydrogenase maturation protease	486	1580.67	98.2629	2219.67	127.839	1399.33	110.666	1020	125.31
	IT6_09280	hypA	hydrogenase maturation nickel metallochaperone HypA	342	868.667	76.764	1199	97.2243	789.667	88.7701	620.667	107.139
	IT6_09285	mdoG	periplasmic glucans biosynthesis protein	1533	3959.33	78.0168	5205.67	94.2547	3030	75.9773	1869	72.3525
	IT6_09290	mdoG	periplasmic glucans biosynthesis protein	1518	4031.67	80.3944	5201	95.2286	3557.33	90.0713	2056.67	80.7445
	IT6_09295		conserved protein of unknown function	393	946.333	72.9219	1171	81.1129	735.333	71.8817	421.667	63.4606
	IT6_09300	mdoH	glucans biosynthesis glucosyltransferase MdoH	2082	4422	64.1541	5809.67	76.2211	3471.33	64.0855	1863.33	52.2051
	IT6_09305	nfi	endonuclease V	693	809.667	35.305	1187	46.7618	717	39.7724	421.667	36.2068
	IT6_09310		putative Glutamine synthetase and cystathionine beta-lyase binding protein	303	3394.33	338.534	4278.33	399.196	2673.67	339.023	1342.33	267.416
	IT6_09315	ligD	bifunctional non-homologous end joining protein	963	5028	158.479	5587	163.56	3587.33	143.115	2530	155.419
	IT6_09320	ku	DNA end-binding protein	849	4178.67	148.798	5169	170.041	4160.67	188.339	2801.67	197.84
	IT6_09330		FRG domain-containing protein	882	2874.33	98.4984	2833.67	89.8801	2224.33	96.9197	1187.67	80.6757
	IT6_09335	ftsK	DNA segregation ATPase FtsK/SpoIIIE, S-DNA-T family	3558	11685	99.1262	10902	84.5689	7758.33	83.785	3544.67	59.641
	IT6_09340		conserved protein of unknown function	762	1800	71.5552	1860.33	67.4359	1235.67	62.3091	568.333	43.4009
	IT6_09345		cupin domain-containing protein	513	721.667	42.4727	927.667	50.27	600	44.95	321.667	37.3375
	IT6_09350	mtnK	methylthioribose kinase	1095	4090.33	111.748	2069.67	51.6769	3575.33	125.463	541	28.7461
	IT6_09355		heavy metal translocating P-type ATPase	1887	4032	64.5993	5475	79.9624	3557.33	72.4592	2014.67	62.8986
	IT6_09360		DUF1640 domain-containing protein	288	544.667	56.7678	603	58.9645	494	65.9264	252.667	55.0262
	IT6_09365		TonB-dependent receptor	2418	5569.67	69.5209	8636.67	99.2428	5431	86.3605	3167.33	77.1859
	IT6_09370	glcF	Glycolate dehydrogenase , iron-sulfur subunit	1362	7403.33	164.621	52727	1111.22	42443	1197.48	18968.3	847.677
	IT6_09375	glcD	Glycolate oxidase subunit	1392	4288.67	93.7661	36794	756.428	30238.7	834.741	13549	580.286
	IT6_09380	gmcA	GMC family oxidoreductase large subunit	1581	10019.3	193.454	208021	3789.19	119745	2910.31	50501.7	1921.68
	IT6_09385	gmcB	GMC family oxidoreductase small subunit	579	880.333	46.1757	17420.3	857.068	9792.67	650.151	3638.33	380.556
	IT6_09390	gloA	Glyoxalase	399	1515.67	115.264	25170.3	1810.48	16336.3	1573.2	6980.33	1050.52
	IT6_09395	pmoC3	methane monooxygenase	864	31815.7	1118.61	1.03501e+06	34043.6	1.00382e+06	44636.9	222447	15544.9
	IT6_09400	pmoA3	methane monooxygenase	750	4308.33	173.865	107593	4085.08	82681	4235.57	23780.7	1883.1
	IT6_09405	pmoB3	methane monooxygenase	1242	6765.33	164.929	169480	3895.09	138002	4268.9	39920.3	1954.76
	IT6_09410	pmoD	hypothetical protein A7Q10_03785	519	1962.33	114.764	39052.7	2148.02	37234	2756.04	11434.3	1320.24
	IT6_09415	ppsA	phosphoenolpyruvate synthase	2448	12403	154.068	217191	2531.08	236785	3715.9	69700.3	1706.99
	IT6_09420		conserved membrane protein of unknown function	783	4995.67	193.947	86832	3171.52	92053.3	4517.08	29340.7	2243.46
	IT6_09425		IS1634 family transposase	1620	10452	195.283	23674	420.754	17211.7	408.223	6256	233.24
	IT6_09430	acoR	sigma-54-dependent Fis family transcriptional regulator	1983	63719.3	972.872	31748	455.669	24464.7	474.002	9367.67	282.578
	IT6_09435		IS1634 family transposase	1371	18968.7	416.606	18719.7	389.983	9364	262.599	6323.67	278.795
	IT6_09440		protein of unknown function	207	255.333	36.8459	387.667	52.3499	150.333	27.9038	85.3333	24.5714
	IT6_09445		protein of unknown function	144	134.667	28.1112	152.333	30.1832	85.3333	22.769	47.3333	18.5998
	IT6_09450		conserved protein of unknown function	1047	5406.67	156.744	6527.67	177.075	3948	144.919	2821.33	163.23
	IT6_09455	cirA	TonB-dependent receptor plug domain-containing protein	2277	3833	50.5234	6402.67	78.4804	4385.67	74.0343	2102	55.3652
	IT6_09460	cynT	carbonic anhydrase	582	42716	2231.66	48749.3	2397.09	40680	2685.92	11847.3	1242.51
	IT6_09465		hypothetical protein [Methylacidiphilum sp. IT6]	297	578	58.1136	727.333	68.044	342.333	44.284	197.667	39.3391
	IT6_09470		DUF2971 domain-containing protein	897	3237.67	108.922	3033	94.0799	1718	73.5591	1131	76.4014
	IT6_09475	smtA	FkbM family methyltransferase	729	1540.67	63.6133	1450.67	55.5855	852	44.898	641	52.2272
	IT6_09480	wcaA	glycosyltransferase family 2 protein	849	4795.33	170.003	4803.33	160.361	2641.33	119.536	2078	146.907
	IT6_09485		conserved protein of unknown function	4089	15301	112.856	17581	120.137	11578.3	108.816	7117.33	103.518
	IT6_09490	rfaG	glycosyltransferase	1185	3263	82.966	3730	87.4727	2316	75.096	1383	70.7518
	IT6_09495		protein of unknown function	492	773.333	47.0814	954	53.702	482.667	37.6624	350	42.8474
	IT6_09500	smtA	SAM-dependent methyltransferase	717	1480.33	61.6844	1616.33	61.8484	711.667	38.1172	404	33.8931
	IT6_09505		VPS10 repeats containing protein	1110	3902.33	105.291	4799.67	120.717	2158	74.6338	1353	73.8132
	IT6_09510		oligosaccharide flippase family protein	1365	7506.67	165.588	8362.67	171.433	5037.67	141.729	2848.33	124.652
	IT6_09515		Conserved hypothetical protein	1404	6442.33	138.501	7315.67	145.363	4347.67	118.95	2704	115.922
	IT6_09520		glycosyltransferase family 4 protein	426	1195.67	84.2778	1562.33	101.166	828	74.654	506.667	71.2147
	IT6_09525		class I SAM-dependent methyltransferase	933	3766.33	121.22	4238.33	127.25	2915.67	120.051	1706	110.231
	IT6_09530	rfaG	glycosyltransferase family 4 protein	1194	4438	111.854	4604.33	106.867	3784	121.802	1938	97.2484
	IT6_09535		glycosyltransferase family 2 protein	894	2345.67	78.8599	2397.33	74.1994	1800	77.3602	1089.67	72.7174
	IT6_09540	smtA	class I SAM-dependent methyltransferase	1071	3840	107.729	3746.67	98.2771	3257.67	116.912	2169.67	120.46
	IT6_09545	rfaG	glycosyltransferase family 4 protein	1161	4621.67	119.362	4810.33	117.044	4052.67	134.159	2414.67	122.816
	IT6_09550	rfaL	O-antigen ligase family protein	1494	5561.33	112.211	6858.67	126.903	4762	122.497	2616.33	103.18
	IT6_09555	rhsA	hypothetical protein A7Q10_02015	1221	4222.67	104.612	4763	109.964	3796	119.508	2129.33	103.231
	IT6_09560	gumC	polysaccharide biosynthesis tyrosine autokinase	2208	11173.7	152.868	11166.7	143.15	8638.33	150.375	5313	144.26
	IT6_09565	wza	polysaccharide biosynthesis/export protein	1146	8782	230.566	9029.67	222.085	6625	222.173	4225.33	221.071
	IT6_09570		conserved protein of unknown function	1041	55192.7	1603.11	36606	1006.99	31028.3	1145.42	24693	1420.84
	IT6_09575	wcaJ	sugar transferase	1437	6912.67	145.095	8196	160.1	6082.67	162.698	3552	147.664
	IT6_09580		protein of unknown function	264	867.333	99.2509	1011.67	106.112	687.333	100.031	444.333	100.638
	IT6_09585		FkbM family methyltransferase	405	290.667	21.6003	544.667	37.406	240	22.7761	180.333	26.7368
	IT6_09590		conserved exported protein of unknown function	2409	2830.33	35.4037	4064	45.9136	2686	42.8638	1412.67	34.3185
	IT6_09595		conserved protein of unknown function	756	1727.33	68.5735	2162	80.3561	1535	78.0287	902	71.3241
	IT6_09600		IS1634 family transposase	582	3586.33	185.883	5713.33	282.724	2857	188.594	1895	193.102
	IT6_09605		IS1634 family transposase	276	1420	155.027	1380.33	142.103	919	127.832	515.667	108.284
	IT6_09610		protein of unknown function	561	2052.33	110.682	2144	107.194	1327.67	90.9235	1152	120.806
	IT6_09615	acr	arsenical-resistance protein	1062	4612.33	131.196	5685.67	149.771	3584.67	129.736	2453	136.596
	IT6_09620	arsR	ArsR family transcriptional regulator, arsenate/arsenite/antimonite-responsive transcriptional repressor	363	2073	172.721	2270.33	177.886	2188.33	231.658	1272.33	212.561
	IT6_09625	arsC	arsenate reductase ArsC	435	735.667	51.0912	961.667	62.1436	755.333	66.7465	462.333	63.0916
	IT6_09630		conserved protein of unknown function	1203	4228	106.169	4897	112.525	3264	104.295	2035.67	99.6763
	IT6_09635		DUF1460 domain-containing protein	930	11621.7	379.205	10965	333.571	8395.67	346.841	5582.67	355.165
	IT6_09640		Glycogen branching enzyme, GH-57-type, archaeal	1590	5288	100.991	7033.33	123.608	4365.67	105.532	2745	102.636
	IT6_09645		DUF4912 domain-containing protein	1179	7809.33	200.462	8289	198.777	6302.33	205.386	4158	211.909
	IT6_09650	bamD	outer membrane protein assembly factor BamD	1053	4249.67	121.404	4082.33	109.399	2804.67	102.368	1640	92.1203
	IT6_09655		LptE family protein	534	5681	320.089	4419.67	236.467	3375.33	242.903	1932.33	217.521
	IT6_09660	adhA	NAD(P)-dependent alcohol dehydrogenase	1014	23025	685.475	21169	591.212	14929.7	565.729	8193.67	479.385
	IT6_09665	thiD	bifunctional hydroxymethylpyrimidine kinase/phosphomethylpyrimidine kinase	774	6532.67	255.248	6770.33	248.39	4945.67	245.52	3239.33	250.35
	IT6_09670	apaG	ApaG domain	390	1166.67	90.3967	1405.33	100.885	931	91.7849	618	94.0074
	IT6_09675		RNA-binding protein	420	8565.33	615.424	6994	476.299	5650.67	517.04	4340	616.268
	IT6_09680	tyrS	tyrosine--tRNA ligase	1161	8326.33	217.324	7123.33	173.416	5076	167.996	4272	219.917
	IT6_09685	sul	SulP family inorganic anion transporter	1848	7260.67	118.545	7905.67	120.466	6350	132.068	3907	124.775
	IT6_09690	lrp	Lrp/AsnC family transcriptional regulator	1140	14450.7	383.594	13923.7	349.173	11015.3	371.389	7464.33	390.653
	IT6_09695	leuB	3-isopropylmalate dehydrogenase	1143	9308	246.937	9596.33	238.599	6321	212.489	4343.67	228.017
	IT6_09700	leuD	3-isopropylmalate dehydratase	552	4531.67	248.735	4365	225.943	3312.33	230.69	2307.33	249.238
	IT6_09705	pyrB	aspartate carbamoyltransferase catalytic subunit	954	3737	119.04	3996	117.663	2765.33	111.387	1706.67	106.134
	IT6_09710	pyrC	dihydroorotase	1314	7913.67	183.158	8184	175.456	6198.33	181.266	4198.33	191.226
	IT6_09715	carA	glutamine-hydrolyzing carbamoyl-phosphate synthase small subunit	1200	7916.67	200.114	7352.67	173.666	5523	176.865	3570.67	175.562
	IT6_09720	trpD	anthranilate phosphoribosyltransferase	1077	6709.67	189.378	7696	201.021	5376.33	191.838	3443.33	191.942
	IT6_09725	degQ	trypsin-like serine protease	1194	11074.3	282.066	10753	256.821	8238.33	265.169	5937	295.105
	IT6_09730	secA	preprotein translocase subunit SecA	3018	53357.7	536.496	52036.3	493.227	35712.7	454.762	24375.3	487.157
	IT6_09735	pncC	nicotinamide-nucleotide amidase	1239	6619.67	161.806	7857	180.289	5504.33	170.782	3422.67	163.301
	IT6_09740	aat	leucyl/phenylalanyl-tRNA--protein transferase	663	3070.67	139.772	3775.67	158.672	2297.67	133.149	1294	113.351
	IT6_09745	plsC	acyl-phosphate glycerol 3-phosphate acyltransferase	618	3989.67	195.019	4232.33	197.505	3464.67	215.42	2380.33	230.711
	IT6_09750		M14 family metallocarboxypeptidase	783	3929	151.718	5193.67	188.924	3485	171.028	2238.67	172.519
	IT6_09755	mazG	nucleoside triphosphate pyrophosphohydrolase	786	2311	88.8418	3100.33	111.153	1881.33	91.9999	1220.67	92.3531
	IT6_09760		DUF362 domain-containing protein	1116	3353.67	90.7775	3743	93.5697	2587	89.0916	1696.67	90.1464
	IT6_09765	dnaG	DNA primase	1791	22570	379.409	26688.7	426.52	17617.3	378.011	12150.3	406.749
	IT6_09770	sigA	RNA polymerase sigma factor RpoD	1875	44501	718.793	56120.7	858.135	40945.7	839.175	29898.3	962.747
	IT6_09775	recA	recombinase RecA	1041	45373.3	1318.21	43778.7	1204.92	33662	1242.57	30892.7	1778.68
	IT6_09780	valS	valine--tRNA ligase	2646	35158	402.389	36329.3	391.247	24502	355.809	16577.7	378.529
	IT6_09785		conserved protein of unknown function	516	8493	496.78	8518.67	467.429	8020.33	597.287	5058.67	587.636
	IT6_09790	xseB	exodeoxyribonuclease VII small subunit	246	4340.67	532.408	4563	529.171	3462.67	540.967	2346	569.32
	IT6_09795	dxs	1-deoxy-D-xylulose-5-phosphate synthase	1893	38617	616.546	43563.3	658.124	34054.3	691.358	23598.7	748.558
	IT6_09800	argG	argininosuccinate synthase	1197	26730.3	676.352	27980.7	667.729	22121	710.106	15216	759.741
	IT6_09805		conserved protein of unknown function	294	13789.7	1411.62	17027.3	1678.77	9250.67	1208.91	7103.67	1501.06
	IT6_09810		IS200/IS605 family element transposase accessory protein TnpB	729	6855.33	284.65	8989	352.448	4106.67	216.477	3543.33	288.023
	IT6_09815		transposase	369	1477	121.189	2359	181.94	1066.33	111.104	776.667	123.823
	IT6_09820		protein of unknown function	240	200.333	25.2265	289.333	33.3616	163	26.0979	75	17.7175
	IT6_09825		hypothetical protein [Methylacidiphilum sp. IT6]	159	208.333	39.1013	221.667	38.4118	174.333	42.1302	133	51.3365
	IT6_09830		alpha/beta hydrolase	663	3259.33	149.002	3616.67	154.651	2991	173.345	2627	232.719
	IT6_09835		aminotransferase class III-fold pyridoxal phosphate-dependent enzyme	1338	4461.67	101.009	5130.33	107.608	3665.33	105.284	2401.67	107.141
	IT6_09840	potE	amino acid permease	1299	2746	63.7532	3705	78.2187	2369.33	70.1053	1533.67	69.6578
	IT6_09845		hypothetical protein	1098	5197	143.125	6187.67	158.271	4184	146.429	2654	142.438
	IT6_09850	ampC	serine hydrolase	1056	2548.67	72.7433	3498.33	92.1645	2113.67	76.9454	1334.33	75.2794
	IT6_09855	amiC	N-acetylmuramoyl-L-alanine amidase	792	3998.33	152.767	5579	198.7	3178	154.194	2032.33	151.428
	IT6_09860	lipA	lipoyl synthase	861	8720	305.997	11255	374.568	7588	338.63	5164	366.067
	IT6_09865	dfp	phosphopantothenoylcysteine synthase	684	3745.33	165.373	4864.33	201.597	3450.33	193.856	2204	194.472
	IT6_09870		conserved protein of unknown function	1446	8769.33	183.137	10790.7	210.18	7192.33	191.16	4858.67	200.708
	IT6_09875		hypothetical protein	594	2620.67	133.806	3149	148.785	2101	135.929	1402.33	139.873
	IT6_09880		IS200/IS605 family transposase	393	719.667	55.5387	783	56.5737	432.333	42.2576	341.667	51.6746
	IT6_09885	ydcM	transposase	1281	109473	2577.31	82982.3	1862.96	73444.7	2202.91	41500.7	1939.39
	IT6_09890		GIY-YIG nuclease family protein	525	1798	103.323	2306.67	122.889	1679.67	122.991	1042.33	118.79
	IT6_09895	dacC	D-alanyl-D-alanine carboxypeptidase	846	2445	87.3927	3002.67	100.005	2080.33	94.5172	1236.33	87.5512
	IT6_09905	tolC	outer membrane protein	1332	4089.33	92.7632	5192	108.001	3258.67	94.0438	1885.33	83.5229
	IT6_09910		efflux RND transporter periplasmic adaptor subunit	876	1893.33	65.2539	2280.67	73.1232	1519	66.6584	871.667	60.4623
	IT6_09915	ybhF	ABC transporter ATP-binding protein	1746	3666	63.509	4899	77.9212	3255.33	71.6613	1601	54.3684
	IT6_09920	ybhS	ABC transporter permease	1131	4585.67	122.759	5303.67	129.898	3039.33	103.279	1728	90.0773
	IT6_09925		ABC transporter permease	1110	3577	97.3938	4876.67	121.112	2792.33	96.6869	1634	86.449
	IT6_09930	citB	response regulator transcription factor	696	9247	401.796	7831.33	319.95	6661.33	367.879	4524.67	387.275
	IT6_09935	pmoC1	methane monooxygenase/ammonia monooxygenase subunit C	828	2073.67	75.7073	1972.67	66.5553	1156.33	53.6633	1019	73.1974
	IT6_09940	pmoA1	methane monooxygenase/ammonia monooxygenase subunit A	738	2586	106.093	2899.33	108.387	1572.67	81.9057	1128.67	91.589
	IT6_09945	pmoB1	methane monooxygenase	1287	6692.33	157.689	5273.67	113.945	3208	95.7536	2133.33	96.9913
	IT6_09950	pmoC2	methane monooxygenase/ammonia monooxygenase subunit C	831	321495	11730.4	30881.3	1072.33	23354.3	1079.94	17441	1265.11
	IT6_09955	pmoA2	methane monooxygenase/ammonia monooxygenase subunit A	738	73085.7	3008.13	8008	309.875	6038.67	314.388	3792	310.534
	IT6_09960	pmoB2	methane monooxygenase	1290	62317.3	1465.37	8893.33	196.162	6654	198.229	3557	164.586
	IT6_09965	pmoC4	methane monooxygenase/ammonia monooxygenase subunit C	831	58045.7	2115.13	18148	629.825	14108	652.342	9638.33	699.652
	IT6_09970	pmoD	hypothetical protein	690	5641.67	247.74	6846.67	282.301	4478	249.407	3216.33	280.078
	IT6_09975	zwf	glucose-6-phosphate dehydrogenase	1569	20633	400.325	27710.7	504.581	18015.3	441.277	14584	550.2
	IT6_09980	pgl	6-phosphogluconolactonase	687	2827	124.73	4176.33	171.734	3275.67	183.285	2262.67	194.937
	IT6_09985	nrfG	tetratricopeptide repeat protein	729	3996.33	165.891	5549.33	217.689	4670	246.183	3466	283.51
	IT6_09995		conserved protein of unknown function	1533	33423.3	659.379	22507.7	417.304	16732	419.398	12698.7	493.446
	IT6_10000		globin	582	4169.67	216.046	3583.67	174.028	2717.33	179.448	1777.67	186.057
	IT6_10005	pntB	NAD(P)(+) transhydrogenase (Re/Si-specific) subunit beta	1377	8884	195.095	8379	172.443	5439.33	151.814	3286.67	143.031
	IT6_10010		protein of unknown function	288	2314	243.27	2109.67	209.073	1650	220.254	1109.67	231.622
	IT6_10015	pntAA	Re/Si-specific NAD(P)(+) transhydrogenase subunit alpha	1149	20526.7	540.705	20429	507.768	13772	460.605	8096	422.935
	IT6_10020		protein of unknown function	525	900.667	52.0042	990.667	52.4583	745.667	54.5859	468	53.26
	IT6_10025	cirA	TonB-dependent receptor	2586	5750.33	67.1237	7201	75.9195	5058.67	75.1958	3005.33	67.5851
	IT6_10035		conserved protein of unknown function	1557	16042	311.23	16320	297.044	12186.7	300.817	8525	330.613
	IT6_10040		conserved protein of unknown function	663	3010.67	136.549	3386.67	144.545	2740	158.807	1651.33	149.346
	IT6_10045	ybfF	esterase	798	1935.33	72.7899	2363	81.7503	1574.33	75.8402	926.667	69.4653
	IT6_10050	msbA	ABC transporter ATP-binding protein	1848	7054.67	115.237	8529.33	130.155	5287	109.969	3406	109.587
	IT6_10055		SH3 domain-containing YSC84-like protein 1	714	4749.33	200.401	6174.33	243.884	4217.67	227.01	2718.33	227.329
	IT6_10060	PmoD	hypothetical protein	579	8243.67	429.702	5666	276.261	4141	274.829	1269.33	131.281
	IT6_10065		multicopper oxidase family protein	1488	29956.3	608.408	19689.7	377.491	13666	352.856	4777.33	190.933
	IT6_10070		conserved exported protein of unknown function	399	6848	518.628	5485.33	388.479	3783.67	364.444	1732.67	257.618
	IT6_10075		metal transporter	462	3656.33	238.951	3843.33	237.974	2847	236.887	1635.33	213.303
	IT6_10080		conserved protein of unknown function	690	9710.33	425.606	9876	403.184	7169.67	399.284	4472.33	391.896
	IT6_10085		conserved protein of unknown function	513	5856.33	347.146	5377.67	297.492	3743.33	280.365	2163	251.16
	IT6_10090		conserved protein of unknown function	1665	6625	120.769	6610.67	112.393	4906.33	113.254	2768.67	99.3218
	IT6_10095		polymer-forming cytoskeletal protein	555	14137	769.941	14255.3	736.225	9705.67	672.051	7103	777.338
	IT6_10100	asd	aspartate-semialdehyde dehydrogenase	999	9733.67	294.366	10093	287.236	6742.33	259.393	5564.67	335.69
	IT6_10105	copA	cadmium-translocating P-type ATPase	2181	7376.33	102.349	8647.33	110.212	5877	103.584	3935	106.519
	IT6_10110		protein of unknown function	657	3539.33	162.493	4364.33	186.994	2831.67	165.654	1914.67	175.158
	IT6_10115	ssnA	amidohydrolase family protein	1227	3064	75.6143	3579.67	79.8668	2627.67	82.3267	1557.67	73.6631
	IT6_10120	bioF	8-amino-7-oxononanoate synthase	1164	2347.33	61.0521	2905.67	69.4641	1830	60.4398	1224.67	62.2746
	IT6_10125	bioA	adenosylmethionine--8-amino-7-oxononanoate transaminase	1401	3540.33	76.644	4462.67	88.6935	2758	75.6693	1842	77.369
	IT6_10130		DUF1646 domain-containing protein	1356	7024.33	156.721	8939	186.131	5784	163.911	3756	164.661
	IT6_10135		DUF763 domain-containing protein	1206	8910.33	223.391	12436.3	292.998	7623.33	242.888	5268.33	261.293
	IT6_10145		conserved membrane protein of unknown function	1464	9673.67	199.736	11735	222.739	6973.67	183.067	3980	162.059
	IT6_10150	mxaB	response regulator transcription factor	684	6497.67	286.58	5977.33	248.285	5017.33	281.811	2399	211.181
	IT6_10155	moxY	PAS domain-containing sensor histidine kinase	1104	21416	585.405	21558.3	558.597	20381	709.43	8679.33	484.995
	IT6_10160	argS	arginine--tRNA ligase	1746	18792.7	326.489	20466.7	334.311	13994	307.964	9588.33	330.715
	IT6_10165	rpsT	30S ribosomal protein S20	270	10412.7	1161.43	12293.3	1310.6	7811.33	1112.05	4436	978.551
	IT6_10170	map	type I methionyl aminopeptidase	780	29545	1143.51	29286.7	1075.49	20507.3	1010.39	12895.3	990.691
	IT6_10175		50S ribosomal protein L36 [Methylacidiphilum sp. IT6]	117	12412.7	3209.5	12984.7	3189.86	7325.33	2406.22	4335.67	2240.89
	IT6_10180	rpsM	30S ribosomal protein S13	396	74065.7	5662.91	73340	5297.98	50209.3	4872.36	26888.7	4147.27
	IT6_10185	rpsK	Ribosomal protein S11	372	41906.7	3407.48	36029.3	2769.36	31188.7	3221.26	23773.7	3840.79
	IT6_10190	rpsD	30S ribosomal protein S4	609	33278.7	1651.31	30169.7	1416.15	21528.3	1358.43	14753	1452.59
	IT6_10195	rpoA	DNA-directed RNA polymerase subunit alpha	987	44806.3	1372.56	39545	1149.29	29364.3	1143.35	23011	1394.69
	IT6_10200	rplQ	50S ribosomal protein L17	399	3398.33	256.85	3827.33	275.385	2807.33	270.41	2476.33	374.411
	IT6_10205	ppk	polyphosphate kinase 1	2121	10580	151.128	11326.3	150.311	8011.33	145.17	5788.67	163.029
	IT6_10210	muC	DNA recombination protein RmuC	1296	7279.33	170.202	7741.33	168.025	6304	186.935	3247.33	148.502
	IT6_10215		flippase-like domain-containing protein	993	2508.67	76.2076	3126.33	86.3145	2227.67	86.1841	1150.33	68.5882
	IT6_10220		S-adenosyl-L-methionine hydrolase (adenosine-forming)	906	2959.67	98.1485	3673.67	114.609	2950	125.155	1539.33	101.214
	IT6_10225	typA	translational GTPase TypA	1833	31684.7	521.039	31164	485.902	25905	543.082	16817.3	553.249
	IT6_10230	pncA	cysteine hydrolase	561	5196.67	279.802	5380	272.211	4003.33	274.19	2724.33	288.668
	IT6_10235		conserved protein of unknown function	888	2653.33	90.2489	3392.33	105.854	2117	91.6	1189.33	78.1151
	IT6_10240	nrfG	tetratricopeptide repeat protein	1386	11041.7	241.608	11257.3	231.361	7972.67	221.088	4255.33	181.428
	IT6_10245	ctaB	protoheme IX farnesyltransferase, partial	951	4108.67	130.209	4897.33	145.892	4026.33	162.686	2576.33	161.053
[truncated: 30 more rows]
